# Supplementary material for: Clinical parameters of hypervirulent Klebsiella pneumoniae disease and ivermectin treatment in New Zealand sea lion (Phocarctos hookeri) pups
Source: PLoS One. 2022 Mar 3;17(3):e0264582. doi: 10.1371/journal.pone.0264582 (PMC8893627; doi:10.1371/journal.pone.0264582)
Supplement: S1 File — (CSV) [file pone.0264582.s004.csv]

PupID	Died	KlebCase	C/S days before death	C/S but not dead	C/S Type	Summary C/S Type	Comments
1	N	NA	NA	NA	NA
2	N	NA	NA	NA	NA
3	N	NA	NA	NA	NA
4	N	NA	NA	NA	NA
5	N	NA	NA	NA	NA
6	Y	Y	NA	NA	NA
7	N	NA	NA	NA	NA
8	N	NA	NA	NA	NA
9	N	NA	NA	NA	NA
10	N	NA	NA	NA	NA
11	N	NA	NA	NA	NA
12	Y	N	NA	NA	NA
13	N	NA	NA	NA	NA
14	N	NA	NA	NA	NA
15	N	NA	NA	NA	NA
16	Y	N	NA	NA	NA
17	N	NA	NA	NA	NA
18	Y	Y	NA	NA	NA
19	Y	Y	NA	NA	NA
20	N	NA	NA	NA	NA
21	N	NA	NA	NA	NA
22	N	NA	NA	NA	NA
23	N	NA	NA	NA	NA
24	N	NA	NA	NA	NA
25	N	NA	NA	NA	NA
26	N	NA	NA	NA	NA
27	N	NA	NA	NA	NA
28	N	NA	NA	NA	NA
29	N	NA	NA	NA	NA
30	N	NA	NA	NA	NA
31	Y	N	NA	NA	NA
32	N	NA	NA	NA	NA
33	N	NA	NA	Y	Lame/joint	Lame/joint	Dragging RHL from 3/1 to 24/2 when last seen
34	N	NA	NA	NA	NA
35	N	NA	NA	NA	NA
36	N	NA	NA	NA	NA
37	N	NA	NA	NA	NA
38	N	NA	NA	NA	NA
39	N	NA	NA	NA	NA
40	N	NA	NA	NA	NA
41	N	NA	NA	NA	NA
42	N	NA	NA	NA	NA
43	N	NA	NA	NA	NA
44	N	NA	NA	NA	NA
45	N	NA	NA	NA	NA
46	N	NA	NA	NA	NA
47	N	NA	NA	NA	NA
48	N	NA	NA	NA	NA
49	N	NA	NA	NA	NA
50	N	NA	NA	NA	NA
51	Y	Y	NA	NA	NA
52	N	NA	NA	NA	NA
53	N	NA	NA	NA	NA
54	Y	N	NA	NA	NA
55	N	NA	NA	NA	NA
56	N	NA	NA	NA	NA
57	Y	Y	NA	NA	NA
58	N	NA	NA	NA	NA
59	N	NA	NA	NA	NA
60	Y	N	NA	NA	NA
61	N	NA	NA	NA	NA
62	N	NA	NA	NA	NA
63	N	NA	NA	NA	NA
64	N	NA	NA	NA	NA
65	N	NA	NA	NA	NA
66	Y	Y	2	NA	Neuro	Neuro	Head tremors, weak
67	Y	N	NA	NA	NA
68	N	NA	NA	NA	NA
69	N	NA	NA	NA	NA
70	N	NA	NA	NA	NA
71	N	NA	NA	NA	NA
72	N	NA	NA	NA	NA
73	N	NA	NA	NA	NA
74	N	NA	NA	NA	NA
75	Y	Y	NA	NA	NA
76	N	NA	NA	NA	NA
77	N	NA	NA	NA	NA
78	N	NA	NA	NA	NA
79	Y	Y	NA	NA	NA
80	N	NA	NA	NA	NA
81	N	NA	NA	NA	NA
82	N	NA	NA	NA	NA
83	N	NA	NA	NA	NA
84	N	NA	NA	NA	NA
85	N	NA	NA	NA	NA
86	N	NA	NA	NA	NA
87	N	NA	NA	NA	NA
88	N	NA	NA	NA	NA
89	N	NA	NA	NA	NA
90	N	NA	NA	NA	NA
91	N	NA	NA	NA	NA
92	N	NA	NA	NA	NA
93	N	NA	NA	NA	NA
94	Y	Y	NA	NA	NA
95	N	NA	NA	NA	NA
96	N	NA	NA	NA	NA
97	N	NA	NA	NA	NA
98	N	NA	NA	NA	NA
99	N	NA	NA	NA	NA
100	N	NA	NA	NA	NA
101	Y	Y	NA	NA	NA
102	N	NA	NA	NA	NA
103	N	NA	NA	NA	NA
104	N	NA	NA	NA	NA
105	N	NA	NA	NA	NA
106	N	NA	NA	NA	NA
107	Y	Y	NA	NA	NA
108	N	NA	NA	NA	NA
109	N	NA	NA	NA	NA
110	N	NA	NA	NA	NA
111	N	NA	NA	NA	NA
112	N	NA	NA	Y	Lame/joint	Lame/joint	Lame LFL on day last sighted
113	N	NA	NA	NA	NA
114	N	NA	NA	Y	Non-specific	Non-specific	Quiet, not moving
115	N	NA	NA	NA	NA
116	N	NA	NA	NA	NA
117	N	NA	NA	NA	NA
118	N	NA	NA	NA	NA
119	N	NA	NA	NA	NA
120	N	NA	NA	NA	NA
121	N	NA	NA	NA	NA
122	Y	Y	18	NA	Lame/joint	Lame/joint	Quiet, not wanting to walk, markedly swollen R shoulder
123	N	NA	NA	NA	NA
124	Y	N	NA	NA	NA
125	N	NA	NA	NA	NA
126	N	NA	NA	NA	NA
127	N	NA	NA	NA	NA
128	N	NA	NA	NA	NA
129	N	NA	NA	NA	NA
130	N	NA	NA	NA	NA
131	Y	N	NA	NA	NA
132	N	NA	NA	NA	NA
133	N	NA	NA	NA	NA
134	N	NA	NA	NA	NA
135	N	NA	NA	NA	NA
136	Y	N	1	NA	Non-specific	NA	Starvation
137	Y	N	NA	NA	NA
138	N	NA	NA	NA	NA
139	N	NA	NA	NA	NA
140	Y	N	NA	NA	NA
141	N	NA	NA	NA	NA
142	N	NA	NA	NA	NA
143	N	NA	NA	NA	NA
144	Y	Y	NA	NA	NA
145	N	NA	NA	NA	NA
146	N	NA	NA	NA	NA
147	N	NA	NA	NA	NA
148	N	NA	NA	NA	NA
149	Y	Y	NA	NA	NA
150	N	NA	NA	NA	NA
151	N	NA	NA	NA	NA
152	N	NA	NA	NA	NA
153	N	NA	NA	Y	Lame/joint	Lame/joint	Swollen RHL 13-18/2
154	N	NA	NA	NA	NA
155	N	NA	NA	NA	NA
156	N	NA	NA	NA	NA
157	N	NA	NA	NA	NA
158	N	NA	NA	NA	NA
159	N	NA	NA	NA	NA
160	N	NA	NA	NA	NA
161	N	NA	NA	NA	NA
162	N	NA	NA	NA	NA
163	Y	N	NA	NA	NA
164	N	NA	NA	NA	NA
165	N	NA	NA	NA	NA
166	N	NA	NA	NA	NA
167	Y	Y	NA	NA	NA
168	N	NA	NA	NA	NA
169	N	NA	NA	NA	NA
170	N	NA	NA	NA	NA
171	N	NA	NA	NA	NA
172	N	NA	NA	Y	Lame/joint	Lame/joint	Lame LFL 27/2 (last seen 10/3)
173	N	NA	NA	NA	NA
174	Y	N	NA	NA	NA
175	N	NA	NA	NA	NA
176	Y	Y	0	NA	Lame/joint	Lame/joint	Swollen LHL, unwilling to move on day of death. NAD on exam 3 days before death.
177	N	NA	NA	NA	NA
178	N	NA	NA	NA	NA
179	N	NA	NA	NA	NA
180	N	NA	NA	NA	NA
181	N	NA	NA	NA	NA
182	N	NA	NA	Y	Non-specific	Non-specific	Reluctant to move, increased RR on 23/2, not seen again after this
183	N	NA	NA	Y	Lame/joint	Lame/joint	Swollen RHL, lame RFL 20-25/2, seen leaving SB, not seen again after this
184	Y	N	NA	NA	NA
185	N	NA	NA	NA	NA
186	N	NA	NA	NA	NA
187	N	NA	NA	NA	NA
188	N	NA	NA	NA	NA
189	Y	Y	NA	NA	NA
190	Y	Y	0	NA	Neuro	Neuro	Tremors.
191	N	NA	NA	NA	NA
192	N	NA	NA	NA	NA
193	N	NA	NA	NA	NA
194	N	NA	NA	NA	NA
195	N	NA	NA	NA	NA
196	N	NA	NA	NA	NA
197	N	NA	NA	NA	NA
198	N	NA	NA	NA	NA
199	N	NA	NA	NA	NA
200	N	NA	NA	NA	NA
201	N	NA	NA	NA	NA
202	N	NA	NA	NA	NA
203	Y	Y	NA	NA	NA
204	N	NA	NA	NA	NA
205	N	NA	NA	NA	NA
206	Y	Y	NA	NA	NA
207	N	NA	NA	NA	NA
208	Y	Y	NA	NA	NA
209	N	NA	NA	NA	NA
210	Y	N	2	NA	Lame/joint	Lame/joint
211	N	NA	NA	NA	NA
212	N	NA	NA	NA	NA
213	Y	N	5	NA	Lame/joint	Lame/joint	Swollen lame LFL from 8/1
214	Y	N	NA	NA	NA
215	N	NA	NA	NA	NA
216	N	NA	NA	NA	NA
217	N	NA	NA	NA	NA
218	N	NA	NA	NA	NA
219	N	NA	NA	NA	NA
220	Y	Y	NA	NA	NA
221	N	NA	NA	NA	NA
222	N	NA	NA	NA	NA
223	N	NA	NA	NA	NA
224	N	NA	NA	NA	NA
225	N	NA	NA	NA	NA
226	N	NA	NA	NA	NA
227	Y	Y	NA	NA	NA
228	Y	Y	2	NA	Lame/joint	Lame/joint	Unsteady, lame RHL
229	N	NA	NA	NA	NA
230	N	NA	NA	NA	NA
231	N	NA	NA	NA	NA
232	N	NA	NA	NA	NA
233	N	NA	NA	NA	NA
234	N	NA	NA	NA	NA
235	N	NA	NA	NA	NA
236	N	NA	NA	NA	NA
237	N	NA	NA	NA	NA
238	N	NA	NA	NA	NA
239	N	NA	NA	NA	NA
240	N	NA	NA	NA	NA
241	N	NA	NA	NA	NA
242	N	NA	NA	NA	NA
243	N	NA	NA	NA	NA
244	N	NA	NA	NA	NA
245	N	NA	NA	NA	NA
246	N	NA	NA	NA	NA
247	N	NA	NA	NA	NA
248	N	NA	NA	NA	NA
249	N	NA	NA	NA	NA
250	N	NA	NA	NA	NA
251	N	NA	NA	NA	NA
252	N	NA	NA	NA	NA
253	Y	N	NA	NA	NA
254	N	NA	NA	NA	NA
255	N	NA	NA	NA	NA
256	Y	N	NA	NA	NA
257	Y	Y	NA	NA	NA
258	N	NA	NA	NA	NA
259	N	NA	NA	NA	NA
260	N	NA	NA	NA	NA
261	N	NA	NA	NA	NA
262	N	NA	NA	NA	NA
263	N	NA	NA	NA	NA
264	Y	Y	0	NA	Neuro	Neuro	Twitching head while asleep, ataxia, short seizures
265	N	NA	NA	NA	NA
266	N	NA	NA	NA	NA
267	Y	Y	22	NA	Lame/joint	Lame/joint	Lame, swollen LHL
268	N	NA	NA	NA	NA
269	N	NA	NA	NA	NA
270	N	NA	NA	NA	NA
271	N	NA	NA	NA	NA
272	Y	Y	4	NA	Lame/joint	Lame/joint	Not using LHL
273	N	NA	NA	NA	NA
274	N	NA	NA	Y	Non-specific	Non-specific	Not wanting to move on 11/2, not seen again after this
275	N	NA	NA	Y	Non-specific	Non-specific	Lethargic and unsteady 20/2
276	Y	N	NA	NA	NA
277	N	NA	NA	NA	NA
278	N	NA	NA	NA	NA
279	Y	N	NA	NA	NA
280	N	NA	NA	NA	NA
281	Y	N	NA	NA	NA
282	N	NA	NA	NA	NA
283	N	NA	NA	NA	NA
284	N	NA	NA	NA	NA
285	N	NA	NA	NA	NA
286	N	NA	NA	NA	NA
287	N	NA	NA	NA	NA
288	N	NA	NA	NA	NA
289	Y	N	NA	NA	NA
290	N	NA	NA	NA	NA
291	Y	N	NA	NA	NA
292	N	NA	NA	NA	NA
293	N	NA	NA	NA	NA
294	N	NA	NA	NA	NA
295	N	NA	NA	NA	NA
296	N	NA	NA	Y	Lame/joint	Lame/joint	Extremely swollen and lame RHL 6/2 - not seen again after this
297	N	NA	NA	NA	NA
298	Y	Y	NA	NA	NA
299	N	NA	NA	NA	NA
300	N	NA	NA	NA	NA
301	Y	Y	NA	NA	NA
302	N	NA	NA	NA	NA
303	N	NA	NA	NA	NA
304	N	NA	NA	NA	NA
305	N	NA	NA	NA	NA
306	Y	Y	NA	NA	NA
307	N	NA	NA	NA	NA
308	N	NA	NA	NA	NA
309	Y	Y	3	NA	Lame/joint	Lame/joint	Swollen lame RFL shoulder
310	N	NA	NA	NA	NA
311	N	NA	NA	Y	Eye	Eye	Left eye clouded, could not assess vision - not seen again after this
312	N	NA	NA	NA	NA
313	Y	Y	NA	NA	NA
314	N	NA	NA	NA	NA
315	N	NA	NA	NA	NA
316	Y	N	NA	NA	NA
317	N	NA	NA	NA	NA
318	N	NA	NA	NA	NA
319	N	NA	NA	NA	NA
320	N	NA	NA	NA	NA
321	Y	Y	NA	NA	NA
322	Y	Y	21	NA	Lame/joint	Lame/joint	Walking stiffly, could not determine which limb affected
323	N	NA	NA	NA	NA
324	N	NA	NA	NA	NA
325	N	NA	NA	NA	NA
326	N	NA	NA	Y	Lame/joint	Lame/joint	Stiff, dragging RHL on 5/2. Last seen 21/2
327	N	NA	NA	NA	NA
328	N	NA	NA	NA	NA
329	N	NA	NA	NA	NA
330	N	NA	NA	NA	NA
331	N	NA	NA	NA	NA
332	N	NA	NA	NA	NA
333	N	NA	NA	NA	NA
334	Y	Y	NA	NA	NA
335	N	NA	NA	NA	NA
336	N	NA	NA	NA	NA
337	N	NA	NA	NA	NA
338	N	NA	NA	NA	NA
339	N	NA	NA	NA	NA
340	Y	N	3	NA	Neuro	Neuro	Tremor, ataxia - Congenital domed head
341	N	NA	NA	NA	NA
342	N	NA	NA	NA	NA
343	N	NA	NA	NA	NA
344	Y	Y	NA	NA	NA
345	N	NA	NA	NA	NA
346	N	NA	NA	NA	NA
347	N	NA	NA	NA	NA
348	N	NA	NA	NA	NA
349	N	NA	NA	NA	NA
350	N	NA	NA	NA	NA
351	N	NA	NA	NA	NA
352	N	NA	NA	NA	NA
353	Y	N	NA	NA	NA
354	Y	N	NA	NA	NA
355	Y	N	NA	NA	NA
356	Y	N	NA	NA	NA
357	Y	N	NA	NA	NA
358	Y	N	NA	NA	NA
359	Y	Y	NA	NA	NA
360	Y	N	NA	NA	NA
361	Y	N	NA	NA	NA
362	Y	Y	NA	NA	NA
363	Y	Y	NA	NA	NA
364	Y	N	NA	NA	NA
365	N	NA	NA	NA	NA
366	N	NA	NA	NA	NA
367	N	NA	NA	NA	NA
368	N	NA	NA	NA	NA
369	N	NA	NA	NA	NA
370	N	NA	NA	NA	NA
371	N	NA	NA	NA	NA
372	Y	Y	1	NA	Eye and lame/joint	Eye	L eye closed, not wanting to move
373	N	NA	NA	NA	NA
374	Y	N	NA	NA	NA
375	N	NA	NA	NA	NA
376	Y	Y	NA	NA	NA
377	Y	Y	0	NA	Neuro and lame/joint	Neuro	Obtunded, non-responsive to tactile stimuli around head. No withdrawal to superficial pain in forelimbs. Mild R sided head tilt. L tarsus soft tissue swelling
378	Y	N	NA	NA	NA
379	N	NA	NA	NA	NA
380	N	NA	NA	NA	NA
381	N	NA	NA	NA	NA
382	N	NA	NA	NA	NA
383	N	NA	NA	NA	NA
384	N	NA	NA	NA	NA
385	N	NA	NA	NA	NA
386	N	NA	NA	NA	NA
387	N	NA	NA	NA	NA
388	N	NA	NA	NA	NA
389	N	NA	NA	NA	NA
390	N	NA	NA	NA	NA
391	N	NA	NA	NA	NA
392	N	NA	NA	NA	NA
393	Y	Y	NA	NA	NA
394	N	NA	NA	NA	NA
395	N	NA	NA	NA	NA
396	Y	N	1	NA	Non-specific	Non-specific	Lethargic, couldn't hold up head, increased RR, away from other pups.
397	N	NA	NA	NA	NA
398	N	NA	NA	NA	NA
399	N	NA	NA	NA	NA
400	Y	Y	NA	NA	NA
401	N	NA	NA	NA	NA
402	N	NA	NA	Y	Eye	Eye	R eye closed - 17/2. Last seen 20/2
403	Y	Y	NA	NA	NA
404	N	NA	NA	NA	NA
405	N	NA	NA	NA	NA
406	N	NA	NA	NA	NA
407	N	NA	NA	NA	NA
408	N	NA	NA	NA	NA
409	N	NA	NA	NA	NA
410	N	NA	NA	NA	NA
411	N	NA	NA	NA	NA
412	N	NA	NA	NA	NA
413	N	NA	NA	NA	NA
414	N	NA	NA	NA	NA
415	N	NA	NA	NA	NA
416	N	NA	NA	NA	NA
417	Y	N	NA	NA	NA
418	N	NA	NA	NA	NA
419	N	NA	NA	NA	NA
420	N	NA	NA	NA	NA
421	N	NA	NA	NA	NA
422	N	NA	NA	NA	NA
423	N	NA	NA	NA	NA
424	N	NA	NA	NA	NA
425	N	NA	NA	NA	NA
426	N	NA	NA	NA	NA
427	N	NA	NA	NA	NA
428	N	NA	NA	NA	NA
429	Y	N	NA	NA	NA
430	N	NA	NA	Y	Lame/joint	Lame/joint	L carpus distally swollen and warm, lame LFL
431	N	NA	NA	NA	NA
432	N	NA	NA	NA	NA
433	N	NA	NA	NA	NA
434	N	NA	NA	NA	NA
435	Y	Y	NA	NA	NA
436	N	NA	NA	NA	NA
437	N	NA	NA	NA	NA
438	N	NA	NA	NA	NA
439	Y	N	NA	NA	NA
440	Y	Y	NA	NA	NA
441	N	NA	NA	NA	NA
442	N	NA	NA	NA	NA
443	Y	N	NA	NA	NA
444	N	NA	NA	NA	NA
445	N	NA	NA	NA	NA
446	N	NA	NA	NA	NA
447	Y	N	NA	NA	NA
448	Y	N	NA	NA	NA
449	N	NA	NA	NA	NA
450	N	NA	NA	NA	NA
451	Y	Y	2	NA	Non-specific	Non-specific	Lethargic, shivering
452	N	NA	NA	NA	NA
453	Y	Y	NA	NA	NA
454	Y	Y	NA	NA	NA
455	N	NA	NA	NA	NA
456	N	NA	NA	NA	NA
457	N	NA	NA	NA	NA
458	N	NA	NA	NA	NA
459	N	NA	NA	NA	NA
460	Y	Y	NA	NA	NA
461	N	NA	NA	NA	NA
462	N	NA	NA	NA	NA
463	N	NA	NA	NA	NA
464	N	NA	NA	NA	NA
465	N	NA	NA	NA	NA
466	N	NA	NA	NA	NA
467	N	NA	NA	NA	NA
468	Y	Y	NA	NA	NA
469	Y	Y	NA	NA	NA
470	N	NA	NA	NA	NA
471	N	NA	NA	NA	NA
472	N	NA	NA	NA	NA
473	N	NA	NA	NA	NA
474	N	NA	NA	NA	NA
475	N	NA	NA	NA	NA
476	N	NA	NA	NA	NA
477	N	NA	NA	NA	NA
478	N	NA	NA	NA	NA
479	N	NA	NA	NA	NA
480	N	NA	NA	NA	NA
481	Y	Y	NA	NA	NA
482	N	NA	NA	NA	NA
483	N	NA	NA	NA	NA
484	Y	N	1	NA	Non-specific	NA	Starvation
485	N	NA	NA	NA	NA
486	N	NA	NA	NA	NA
487	N	NA	NA	NA	NA
488	N	NA	NA	NA	NA
489	N	NA	NA	NA	NA
490	N	NA	NA	NA	NA
491	N	NA	NA	NA	NA
492	N	NA	NA	NA	NA
493	N	NA	NA	NA	NA
494	Y	Y	5	NA	Non-specific	Non-specific	Looked 'sick' on 22/2
495	N	NA	NA	NA	NA
496	N	NA	NA	NA	NA
497	N	NA	NA	NA	NA
498	N	NA	NA	NA	NA
499	N	NA	NA	NA	NA
500	N	NA	NA	Y	Lame/joint	Lame/joint	Shoulder swelling 18/1. Last seen 25/1
501	N	NA	NA	NA	NA
502	N	NA	NA	NA	NA
503	N	NA	NA	NA	NA
504	N	NA	NA	NA	NA
505	N	NA	NA	NA	NA
506	N	NA	NA	NA	NA
507	Y	Y	4	NA	Neuro	Neuro	Ataxic and lethargic.
508	N	NA	NA	NA	NA
509	N	NA	NA	NA	NA
510	N	NA	NA	NA	NA
511	N	NA	NA	Y	Lame/joint	Lame/joint	Swollen, warm R carpus
512	N	NA	NA	NA	NA
513	N	NA	NA	NA	NA
514	N	NA	NA	NA	NA
515	Y	N	NA	NA	NA
516	N	NA	NA	NA	NA
517	N	NA	NA	NA	NA
518	N	NA	NA	NA	NA
519	N	NA	NA	NA	NA
520	N	NA	NA	NA	NA
521	N	NA	NA	NA	NA
522	N	NA	NA	NA	NA
523	Y	Y	NA	NA	NA
524	N	NA	NA	NA	NA
525	N	NA	NA	NA	NA
526	N	NA	NA	NA	NA
527	N	NA	NA	NA	NA
528	N	NA	NA	NA	NA
529	Y	N	4	NA	Lame/joint	Lame/joint	Swollen R shoulder, lame RFL.
530	N	NA	NA	NA	NA
531	N	NA	NA	NA	NA
532	N	NA	NA	NA	NA
533	N	NA	NA	NA	NA
534	N	NA	NA	Y	Lame/joint	Lame/joint	Swollen R carpus, lame RFL on 24/2, last seen on 25/2
535	N	NA	NA	NA	NA
536	N	NA	NA	NA	NA
537	N	NA	NA	NA	NA
538	N	NA	NA	NA	NA
539	N	NA	NA	NA	NA
540	N	NA	NA	NA	NA
541	N	NA	NA	NA	NA
542	Y	Y	NA	NA	NA
543	N	NA	NA	NA	NA
544	Y	Y	NA	NA	NA
545	N	NA	NA	NA	NA
546	N	NA	NA	NA	NA
547	N	NA	NA	NA	NA
548	N	NA	NA	NA	NA
549	Y	N	NA	NA	NA
550	Y	Y	NA	NA	NA
551	N	NA	NA	NA	NA
552	N	NA	NA	NA	NA
553	N	NA	NA	NA	NA
554	N	NA	NA	NA	NA
555	N	NA	NA	NA	NA
556	N	NA	NA	NA	NA
557	N	NA	NA	NA	NA
558	N	NA	NA	NA	NA
559	N	NA	NA	NA	NA
560	N	NA	NA	NA	NA
561	N	NA	NA	NA	NA
562	N	NA	NA	NA	NA
563	N	NA	NA	NA	NA
564	N	NA	NA	NA	NA
565	N	NA	NA	NA	NA
566	Y	N	7	NA	Lame/joint	Lame/joint	Swelling, lameness LHL
567	N	NA	NA	NA	NA
568	N	NA	NA	NA	NA
569	N	NA	NA	NA	NA
570	N	NA	NA	NA	NA
571	N	NA	NA	NA	NA
572	N	NA	NA	NA	NA
573	N	NA	NA	NA	NA
574	N	NA	NA	NA	NA
575	Y	N	NA	NA	NA
576	N	NA	NA	NA	NA
577	N	NA	NA	NA	NA
578	N	NA	NA	NA	NA
579	N	NA	NA	NA	NA
580	N	NA	NA	NA	NA
581	N	NA	NA	NA	NA
582	N	NA	NA	NA	NA
583	Y	Y	NA	NA	NA
584	Y	Y	NA	NA	NA
585	N	NA	NA	NA	NA
586	N	NA	NA	NA	NA
587	N	NA	NA	NA	NA
588	N	NA	NA	NA	NA
589	N	NA	NA	NA	NA
590	Y	Y	1	NA	Non-specific	Non-specific	Lethargic
591	N	NA	NA	NA	NA
592	N	NA	NA	Y	Lame/joint	Lame/joint	Swollen lame L carpus
593	N	NA	NA	NA	NA
594	N	NA	NA	NA	NA
595	Y	N	3	NA	Lame/joint	Lame/joint	Swollen lame RHL
596	N	NA	NA	NA	NA
597	N	NA	NA	NA	NA
598	N	NA	NA	NA	NA
599	N	NA	NA	NA	NA
600	Y	Y	3	NA	Lame/joint	Lame/joint	Swollen lame RHL
601	N	NA	NA	NA	NA
602	N	NA	NA	NA	NA
603	N	NA	NA	NA	NA
604	N	NA	NA	NA	NA
605	N	NA	NA	NA	NA
606	N	NA	NA	NA	NA
607	N	NA	NA	NA	NA
608	N	NA	NA	NA	NA
609	N	NA	NA	NA	NA
610	N	NA	NA	NA	NA
611	N	NA	NA	NA	NA
612	N	NA	NA	NA	NA
613	N	NA	NA	NA	NA
614	Y	N	NA	NA	NA
615	N	NA	NA	NA	NA
616	N	NA	NA	NA	NA
617	N	NA	NA	NA	NA
618	N	NA	NA	NA	NA
619	N	NA	NA	NA	NA
620	N	NA	NA	NA	NA
621	N	NA	NA	NA	NA
622	N	NA	NA	NA	NA
623	N	NA	NA	NA	NA
624	N	NA	NA	NA	NA
625	N	NA	NA	NA	NA
626	N	NA	NA	NA	NA
627	N	NA	NA	NA	NA
628	N	NA	NA	NA	NA
629	N	NA	NA	Y	Eye	Eye	L eye closed and swollen with mucopurulent discharge
630	N	NA	NA	NA	NA
631	N	NA	NA	NA	NA
632	N	NA	NA	Y	Non-specific	Non-specific	Alone and slow on 19/2, last seen 22/2
633	N	NA	NA	NA	NA
634	N	NA	NA	NA	NA
635	N	NA	NA	NA	NA
636	N	NA	NA	NA	NA
637	N	NA	NA	NA	NA
638	N	NA	NA	NA	NA
639	N	NA	NA	NA	NA
640	N	NA	NA	NA	NA
641	N	NA	NA	NA	NA
642	N	NA	NA	NA	NA
643	N	NA	NA	NA	NA
644	N	NA	NA	NA	NA
645	N	NA	NA	NA	NA
646	N	NA	NA	NA	NA
647	N	NA	NA	NA	NA
648	N	NA	NA	NA	NA
649	N	NA	NA	NA	NA
650	N	NA	NA	Y	Eye	Eye	L eye blepharospasm and frothy nasal discharge - 24/2 same as last day sighted
651	N	NA	NA	Y	Lame/joint	Lame/joint	Swollen R carpus 9/2. Last seen 16/2
652	Y	Y	1	NA	Neuro and eye	Neuro	R eye closed, swollen cloudy, opisthotonus
653	N	NA	NA	NA	NA
654	N	NA	NA	NA	NA
655	N	NA	NA	NA	NA
656	N	NA	NA	NA	NA
657	N	NA	NA	NA	NA
658	N	NA	NA	NA	NA
659	N	NA	NA	NA	NA
660	N	NA	NA	NA	NA
661	N	NA	NA	Y	Lame/joint	Lame/joint	Dragging hindlimbs
662	N	NA	NA	NA	NA
663	N	NA	NA	NA	NA
664	N	NA	NA	NA	NA
665	N	NA	NA	NA	NA
666	N	NA	NA	NA	NA
667	N	NA	NA	NA	NA
668	N	NA	NA	NA	NA
669	N	NA	NA	NA	NA
670	N	NA	NA	NA	NA
671	N	NA	NA	NA	NA
672	N	NA	NA	NA	NA
673	N	NA	NA	NA	NA
674	N	NA	NA	NA	NA
675	N	NA	NA	NA	NA
676	N	NA	NA	NA	NA
677	N	NA	NA	NA	NA
678	Y	Y	NA	NA	NA
679	N	NA	NA	NA	NA
680	N	NA	NA	NA	NA
681	N	NA	NA	NA	NA
682	N	NA	NA	NA	NA
683	N	NA	NA	NA	NA
684	N	NA	NA	NA	NA
685	Y	N	NA	NA	NA
686	N	NA	NA	NA	NA
687	N	NA	NA	NA	NA
688	N	NA	NA	NA	NA
689	N	NA	NA	NA	NA
690	N	NA	NA	NA	NA
691	N	NA	NA	NA	NA
692	N	NA	NA	NA	NA
693	N	NA	NA	NA	NA
694	N	NA	NA	NA	NA
695	Y	N	NA	NA	NA
696	Y	N	NA	NA	NA
697	Y	Y	NA	NA	NA
698	Y	Y	NA	NA	NA
