# Supplementary material for: Clinical parameters of hypervirulent Klebsiella pneumoniae disease and ivermectin treatment in New Zealand sea lion (Phocarctos hookeri) pups
Source: PLoS One. 2022 Mar 3;17(3):e0264582. doi: 10.1371/journal.pone.0264582 (PMC8893627; doi:10.1371/journal.pone.0264582)
Supplement: S2 File — (CSV) [file pone.0264582.s005.csv]

PupID	CaptureDate	Alive	Sex	Length	Ivermectin.x	PCV	TotalProtein	Reticulocytes	WBC	SegNeutrophilsAbs	BandNeutrophilsAbs	MonocytesAbs	LymphocytesAbs	EosinophilsAbs	Anisocytosis	Polychromasia	Poikilocytosis	Echinocytes	Eccentrocytes	TargetCells	RectalTemperature	SwabType	KlebsiellaPneumoniae	StringTest
1	16/12/16	TRUE	Female	63	TRUE	NA	NA	NA	NA	NA	NA	NA	NA	NA	NA	NA	NA	NA	NA	NA	NA	Rectal	NA	NA
1	16/12/16	TRUE	Female	63	TRUE	NA	NA	NA	NA	NA	NA	NA	NA	NA	NA	NA	NA	NA	NA	NA	NA	Oral	TRUE	FALSE
2	16/12/16	TRUE	Male	70	TRUE	NA	NA	NA	NA	NA	NA	NA	NA	NA	NA	NA	NA	NA	NA	NA	NA	Rectal	FALSE	NA
2	16/12/16	TRUE	Male	70	TRUE	NA	NA	NA	NA	NA	NA	NA	NA	NA	NA	NA	NA	NA	NA	NA	NA	Oral	TRUE	FALSE
3	21/12/16	TRUE	Male	74	TRUE	NA	NA	NA	NA	NA	NA	NA	NA	NA	NA	NA	NA	NA	NA	NA	NA	Rectal	NA	NA
3	21/12/16	TRUE	Male	74	TRUE	NA	NA	NA	NA	NA	NA	NA	NA	NA	NA	NA	NA	NA	NA	NA	NA	Oral	FALSE	NA
3	14/1/17	TRUE	Male	83	TRUE	NA	NA	NA	NA	NA	NA	NA	NA	NA	NA	NA	NA	NA	NA	NA	NA	Oral	NA	NA
3	14/1/17	TRUE	Male	83	TRUE	NA	NA	NA	NA	NA	NA	NA	NA	NA	NA	NA	NA	NA	NA	NA	NA	Rectal	NA	NA
4	21/12/16	TRUE	Female	71	TRUE	NA	NA	NA	NA	NA	NA	NA	NA	NA	NA	NA	NA	NA	NA	NA	NA	Rectal	TRUE	FALSE
4	21/12/16	TRUE	Female	71	TRUE	NA	NA	NA	NA	NA	NA	NA	NA	NA	NA	NA	NA	NA	NA	NA	NA	Oral	NA	NA
5	21/12/16	TRUE	Female	67	TRUE	NA	NA	NA	NA	NA	NA	NA	NA	NA	NA	NA	NA	NA	NA	NA	NA	Rectal	TRUE	FALSE
5	21/12/16	TRUE	Female	67	TRUE	NA	NA	NA	NA	NA	NA	NA	NA	NA	NA	NA	NA	NA	NA	NA	NA	Oral	FALSE	NA
5	9/1/17	TRUE	Female	77	TRUE	NA	NA	NA	NA	NA	NA	NA	NA	NA	NA	NA	NA	NA	NA	NA	NA	Oral	NA	NA
5	9/1/17	TRUE	Female	77	TRUE	NA	NA	NA	NA	NA	NA	NA	NA	NA	NA	NA	NA	NA	NA	NA	NA	Rectal	NA	NA
5	22/2/17	TRUE	Female	93	TRUE	NA	NA	NA	NA	NA	NA	NA	NA	NA	NA	NA	NA	NA	NA	NA	NA	Oral	FALSE	NA
5	22/2/17	TRUE	Female	93	TRUE	NA	NA	NA	NA	NA	NA	NA	NA	NA	NA	NA	NA	NA	NA	NA	NA	Rectal	TRUE	FALSE
6	21/12/16	TRUE	Female	71	FALSE	54	80	NA	14	12.6	0	0.1	1.3	0	0	0	0	0	0	0	37.6	Oral	NA	NA
6	21/12/16	TRUE	Female	71	FALSE	54	80	NA	14	12.6	0	0.1	1.3	0	0	0	0	0	0	0	37.6	Rectal	NA	NA
6	9/1/17	TRUE	Female	77	FALSE	37	66	0.005	9.3	6.9	0	0.1	1.5	0.8	0	0	+	+	0	0	39	Rectal	NA	NA
6	9/1/17	TRUE	Female	77	FALSE	37	66	0.005	9.3	6.9	0	0.1	1.5	0.8	0	0	+	+	0	0	39	Oral	NA	NA
6	24/1/17	TRUE	Female	82	FALSE	31	66	0.003	5.3	3.9	0	0.4	0.7	0.3	0	+	0	0	0	0	38.4	Rectal	FALSE	NA
6	24/1/17	TRUE	Female	82	FALSE	31	66	0.003	5.3	3.9	0	0.4	0.7	0.3	0	+	0	0	0	0	38.4	Oral	NA	NA
6	18/2/17	TRUE	Female	93	FALSE	32	70	0	9.7	5.5	0	0.2	3.3	0.7	0	+	0	0	0	0	38	Rectal	TRUE	TRUE
6	18/2/17	TRUE	Female	93	FALSE	32	70	0	9.7	5.5	0	0.2	3.3	0.7	0	+	0	0	0	0	38	Oral	TRUE	TRUE
6	21/2/17	FALSE	Female	89	FALSE	NA	NA	NA	NA	NA	NA	NA	NA	NA	NA	NA	NA	NA	NA	NA	NA	Rectal	FALSE	NA
6	21/2/17	FALSE	Female	89	FALSE	NA	NA	NA	NA	NA	NA	NA	NA	NA	NA	NA	NA	NA	NA	NA	NA	Oral	TRUE	FALSE
7	22/12/16	TRUE	Male	75	FALSE	NA	NA	NA	NA	NA	NA	NA	NA	NA	NA	NA	NA	NA	NA	NA	NA	Rectal	NA	NA
7	22/12/16	TRUE	Male	75	FALSE	NA	NA	NA	NA	NA	NA	NA	NA	NA	NA	NA	NA	NA	NA	NA	NA	Oral	FALSE	NA
8	22/12/16	TRUE	Female	71	TRUE	NA	NA	NA	NA	NA	NA	NA	NA	NA	NA	NA	NA	NA	NA	NA	NA	Rectal	FALSE	NA
8	22/12/16	TRUE	Female	71	TRUE	NA	NA	NA	NA	NA	NA	NA	NA	NA	NA	NA	NA	NA	NA	NA	NA	Oral	TRUE	FALSE
9	23/12/16	TRUE	Female	74	FALSE	NA	NA	NA	NA	NA	NA	NA	NA	NA	NA	NA	NA	NA	NA	NA	NA	Rectal	TRUE	FALSE
9	23/12/16	TRUE	Female	74	FALSE	NA	NA	NA	NA	NA	NA	NA	NA	NA	NA	NA	NA	NA	NA	NA	NA	Oral	FALSE	NA
10	23/12/16	TRUE	Female	72	TRUE	NA	NA	NA	NA	NA	NA	NA	NA	NA	NA	NA	NA	NA	NA	NA	NA	Rectal	NA	NA
10	23/12/16	TRUE	Female	72	TRUE	NA	NA	NA	NA	NA	NA	NA	NA	NA	NA	NA	NA	NA	NA	NA	NA	Oral	NA	NA
10	15/2/17	TRUE	Female	95	TRUE	NA	NA	NA	NA	NA	NA	NA	NA	NA	NA	NA	NA	NA	NA	NA	NA	Oral	NA	NA
10	15/2/17	TRUE	Female	95	TRUE	NA	NA	NA	NA	NA	NA	NA	NA	NA	NA	NA	NA	NA	NA	NA	NA	Rectal	FALSE	NA
11	23/12/16	TRUE	Male	71	TRUE	NA	NA	NA	NA	NA	NA	NA	NA	NA	NA	NA	NA	NA	NA	NA	NA	Oral	FALSE	NA
11	23/12/16	TRUE	Male	71	TRUE	NA	NA	NA	NA	NA	NA	NA	NA	NA	NA	NA	NA	NA	NA	NA	NA	Rectal	FALSE	NA
12	23/12/16	TRUE	Male	68	TRUE	49	68	0.001	16.3	13	0	0.3	2.1	0.8	0	0	0	0	0	0	36.9	Oral	NA	NA
12	23/12/16	TRUE	Male	68	TRUE	49	68	0.001	16.3	13	0	0.3	2.1	0.8	0	0	0	0	0	0	36.9	Rectal	NA	NA
12	9/1/17	TRUE	Male	77	TRUE	38	66	0.004	5.7	3.4	0	0.1	2.1	0.2	0	0	+	+	0	0	38.1	Rectal	NA	NA
12	9/1/17	TRUE	Male	77	TRUE	38	66	0.004	5.7	3.4	0	0.1	2.1	0.2	0	0	+	+	0	0	38.1	Oral	NA	NA
12	29/1/17	FALSE	Male	83	TRUE	NA	NA	NA	NA	NA	NA	NA	NA	NA	NA	NA	NA	NA	NA	NA	NA	NA	NA	NA
12	26/1/17	TRUE	Male	82	TRUE	38	65	0.005	10.3	7.4	0	0.3	2.6	0	0	0	0	0	0	0	37.2	Rectal	NA	NA
12	26/1/17	TRUE	Male	82	TRUE	38	65	0.005	10.3	7.4	0	0.3	2.6	0	0	0	0	0	0	0	37.2	Oral	NA	NA
13	23/12/16	TRUE	Male	68	FALSE	NA	NA	NA	NA	NA	NA	NA	NA	NA	NA	NA	NA	NA	NA	NA	NA	Rectal	NA	NA
13	23/12/16	TRUE	Male	68	FALSE	NA	NA	NA	NA	NA	NA	NA	NA	NA	NA	NA	NA	NA	NA	NA	NA	Oral	FALSE	NA
14	23/12/16	TRUE	Male	75	FALSE	NA	NA	NA	NA	NA	NA	NA	NA	NA	NA	NA	NA	NA	NA	NA	NA	Oral	NA	NA
14	23/12/16	TRUE	Male	75	FALSE	NA	NA	NA	NA	NA	NA	NA	NA	NA	NA	NA	NA	NA	NA	NA	NA	Rectal	FALSE	NA
15	23/12/16	TRUE	Male	82	TRUE	NA	NA	NA	NA	NA	NA	NA	NA	NA	NA	NA	NA	NA	NA	NA	NA	Rectal	NA	NA
15	23/12/16	TRUE	Male	82	TRUE	NA	NA	NA	NA	NA	NA	NA	NA	NA	NA	NA	NA	NA	NA	NA	NA	Oral	TRUE	FALSE
15	31/1/17	TRUE	Male	94	TRUE	NA	NA	NA	NA	NA	NA	NA	NA	NA	NA	NA	NA	NA	NA	NA	NA	Oral	FALSE	NA
15	31/1/17	TRUE	Male	94	TRUE	NA	NA	NA	NA	NA	NA	NA	NA	NA	NA	NA	NA	NA	NA	NA	NA	Rectal	TRUE	FALSE
16	23/12/16	TRUE	Female	74	TRUE	NA	NA	NA	NA	NA	NA	NA	NA	NA	NA	NA	NA	NA	NA	NA	NA	Oral	FALSE	NA
16	23/12/16	TRUE	Female	74	TRUE	NA	NA	NA	NA	NA	NA	NA	NA	NA	NA	NA	NA	NA	NA	NA	NA	Rectal	NA	NA
16	28/1/17	FALSE	Female	89	TRUE	NA	NA	NA	NA	NA	NA	NA	NA	NA	NA	NA	NA	NA	NA	NA	NA	Rectal	TRUE	FALSE
16	28/1/17	FALSE	Female	89	TRUE	NA	NA	NA	NA	NA	NA	NA	NA	NA	NA	NA	NA	NA	NA	NA	NA	Oral	NA	NA
17	24/12/16	TRUE	Female	65	TRUE	NA	NA	NA	NA	NA	NA	NA	NA	NA	NA	NA	NA	NA	NA	NA	NA	Oral	FALSE	NA
17	24/12/16	TRUE	Female	65	TRUE	NA	NA	NA	NA	NA	NA	NA	NA	NA	NA	NA	NA	NA	NA	NA	NA	Rectal	NA	NA
18	24/12/16	TRUE	Male	78	FALSE	44	63	0.001	14.9	11.8	0	0.1	2.1	0.9	0	0	0	0	0	0	37.5	Oral	TRUE	FALSE
18	24/12/16	TRUE	Male	78	FALSE	44	63	0.001	14.9	11.8	0	0.1	2.1	0.9	0	0	0	0	0	0	37.5	Rectal	NA	NA
18	4/1/17	TRUE	Male	82	FALSE	NA	NA	NA	NA	NA	NA	NA	NA	NA	NA	NA	NA	NA	NA	NA	NA	Rectal	NA	NA
18	4/1/17	TRUE	Male	82	FALSE	NA	NA	NA	NA	NA	NA	NA	NA	NA	NA	NA	NA	NA	NA	NA	NA	Oral	NA	NA
18	23/1/17	TRUE	Male	89	FALSE	38	58	0.003	10.6	5.8	0	0.1	4	0.6	0	0	0	0	0	0	38.2	Rectal	TRUE	FALSE
18	23/1/17	TRUE	Male	89	FALSE	38	58	0.003	10.6	5.8	0	0.1	4	0.6	0	0	0	0	0	0	38.2	Oral	TRUE	FALSE
18	9/2/17	TRUE	Male	97	FALSE	28	67	0.001	9	6.8	0	0.2	1.8	0.2	0	0	0	0	0	0	38.2	Rectal	NA	NA
18	9/2/17	TRUE	Male	97	FALSE	28	67	0.001	9	6.8	0	0.2	1.8	0.2	0	0	0	0	0	0	38.2	Oral	FALSE	NA
18	18/2/17	TRUE	Male	101	FALSE	NA	NA	NA	NA	NA	NA	NA	NA	NA	NA	NA	NA	NA	NA	NA	NA	Oral	NA	NA
18	18/2/17	TRUE	Male	101	FALSE	NA	NA	NA	NA	NA	NA	NA	NA	NA	NA	NA	NA	NA	NA	NA	NA	Rectal	TRUE	FALSE
18	26/2/17	FALSE	Male	108	FALSE	NA	NA	NA	NA	NA	NA	NA	NA	NA	NA	NA	NA	NA	NA	NA	NA	NA	NA	NA
19	24/12/16	TRUE	Male	78	TRUE	NA	NA	NA	NA	NA	NA	NA	NA	NA	NA	NA	NA	NA	NA	NA	NA	Oral	FALSE	NA
19	24/12/16	TRUE	Male	78	TRUE	NA	NA	NA	NA	NA	NA	NA	NA	NA	NA	NA	NA	NA	NA	NA	NA	Rectal	FALSE	NA
19	22/2/17	FALSE	Male	106	TRUE	NA	NA	NA	NA	NA	NA	NA	NA	NA	NA	NA	NA	NA	NA	NA	NA	Rectal	NA	NA
19	22/2/17	FALSE	Male	106	TRUE	NA	NA	NA	NA	NA	NA	NA	NA	NA	NA	NA	NA	NA	NA	NA	NA	Oral	FALSE	NA
20	24/12/16	TRUE	Female	67	TRUE	NA	NA	NA	NA	NA	NA	NA	NA	NA	NA	NA	NA	NA	NA	NA	NA	Rectal	FALSE	NA
20	24/12/16	TRUE	Female	67	TRUE	NA	NA	NA	NA	NA	NA	NA	NA	NA	NA	NA	NA	NA	NA	NA	NA	Oral	FALSE	NA
21	24/12/16	TRUE	Female	74	FALSE	NA	NA	NA	NA	NA	NA	NA	NA	NA	NA	NA	NA	NA	NA	NA	NA	Rectal	TRUE	FALSE
21	24/12/16	TRUE	Female	74	FALSE	NA	NA	NA	NA	NA	NA	NA	NA	NA	NA	NA	NA	NA	NA	NA	NA	Oral	TRUE	FALSE
21	19/1/17	TRUE	Female	84	FALSE	NA	NA	NA	NA	NA	NA	NA	NA	NA	NA	NA	NA	NA	NA	NA	NA	Oral	NA	NA
21	19/1/17	TRUE	Female	84	FALSE	NA	NA	NA	NA	NA	NA	NA	NA	NA	NA	NA	NA	NA	NA	NA	NA	Rectal	FALSE	NA
22	24/12/16	TRUE	Female	76	TRUE	NA	NA	NA	NA	NA	NA	NA	NA	NA	NA	NA	NA	NA	NA	NA	NA	Rectal	NA	NA
22	24/12/16	TRUE	Female	76	TRUE	NA	NA	NA	NA	NA	NA	NA	NA	NA	NA	NA	NA	NA	NA	NA	NA	Oral	NA	NA
23	24/12/16	TRUE	Female	69	FALSE	NA	NA	NA	NA	NA	NA	NA	NA	NA	NA	NA	NA	NA	NA	NA	NA	Rectal	TRUE	FALSE
23	24/12/16	TRUE	Female	69	FALSE	NA	NA	NA	NA	NA	NA	NA	NA	NA	NA	NA	NA	NA	NA	NA	NA	Oral	FALSE	NA
24	24/12/16	TRUE	Female	75	TRUE	47	61	0	7.9	6.8	0	0.1	0.9	0.1	0	0	+	+	0	0	37.2	Rectal	FALSE	NA
24	24/12/16	TRUE	Female	75	TRUE	47	61	0	7.9	6.8	0	0.1	0.9	0.1	0	0	+	+	0	0	37.2	Oral	FALSE	NA
24	9/1/17	TRUE	Female	78	TRUE	43	58	0.001	8.4	6.5	0	0.2	1.3	0.5	0	0	0	0	0	0	38.4	Rectal	TRUE	FALSE
24	9/1/17	TRUE	Female	78	TRUE	43	58	0.001	8.4	6.5	0	0.2	1.3	0.5	0	0	0	0	0	0	38.4	Oral	NA	NA
24	24/1/17	TRUE	Female	83	TRUE	40	60	0.002	9	8.1	0	0.2	0.5	0.3	0	0	0	0	0	0	38.3	Oral	NA	NA
24	24/1/17	TRUE	Female	83	TRUE	40	60	0.002	9	8.1	0	0.2	0.5	0.3	0	0	0	0	0	0	38.3	Rectal	TRUE	FALSE
24	25/2/17	TRUE	Female	92	TRUE	38	64	0	8.9	6	0	0.2	2.3	0.4	0	0	0	0	0	0	38.8	Rectal	TRUE	FALSE
24	25/2/17	TRUE	Female	92	TRUE	38	64	0	8.9	6	0	0.2	2.3	0.4	0	0	0	0	0	0	38.8	Oral	TRUE	TRUE
25	24/12/16	TRUE	Male	72	FALSE	NA	NA	NA	NA	NA	NA	NA	NA	NA	NA	NA	NA	NA	NA	NA	NA	Oral	FALSE	NA
25	24/12/16	TRUE	Male	72	FALSE	NA	NA	NA	NA	NA	NA	NA	NA	NA	NA	NA	NA	NA	NA	NA	NA	Rectal	NA	NA
26	25/12/16	TRUE	Female	72	TRUE	NA	NA	NA	NA	NA	NA	NA	NA	NA	NA	NA	NA	NA	NA	NA	NA	Rectal	TRUE	FALSE
26	25/12/16	TRUE	Female	72	TRUE	NA	NA	NA	NA	NA	NA	NA	NA	NA	NA	NA	NA	NA	NA	NA	NA	Oral	TRUE	FALSE
27	25/12/16	TRUE	Male	81	FALSE	NA	NA	NA	NA	NA	NA	NA	NA	NA	NA	NA	NA	NA	NA	NA	NA	Rectal	NA	NA
27	25/12/16	TRUE	Male	81	FALSE	NA	NA	NA	NA	NA	NA	NA	NA	NA	NA	NA	NA	NA	NA	NA	NA	Oral	NA	NA
27	7/1/17	TRUE	Male	87	FALSE	NA	NA	NA	NA	NA	NA	NA	NA	NA	NA	NA	NA	NA	NA	NA	NA	Rectal	NA	NA
27	7/1/17	TRUE	Male	87	FALSE	NA	NA	NA	NA	NA	NA	NA	NA	NA	NA	NA	NA	NA	NA	NA	NA	Oral	NA	NA
28	25/12/16	TRUE	Male	78	FALSE	NA	NA	NA	NA	NA	NA	NA	NA	NA	NA	NA	NA	NA	NA	NA	NA	Rectal	FALSE	NA
28	25/12/16	TRUE	Male	78	FALSE	NA	NA	NA	NA	NA	NA	NA	NA	NA	NA	NA	NA	NA	NA	NA	NA	Oral	FALSE	NA
28	5/1/17	TRUE	Male	76	FALSE	NA	NA	NA	NA	NA	NA	NA	NA	NA	NA	NA	NA	NA	NA	NA	NA	Oral	TRUE	FALSE
28	5/1/17	TRUE	Male	76	FALSE	NA	NA	NA	NA	NA	NA	NA	NA	NA	NA	NA	NA	NA	NA	NA	NA	Rectal	TRUE	FALSE
29	25/12/16	TRUE	Female	70	FALSE	NA	NA	NA	NA	NA	NA	NA	NA	NA	NA	NA	NA	NA	NA	NA	NA	Oral	NA	NA
29	25/12/16	TRUE	Female	70	FALSE	NA	NA	NA	NA	NA	NA	NA	NA	NA	NA	NA	NA	NA	NA	NA	NA	Rectal	NA	NA
30	25/12/16	TRUE	Male	75	FALSE	44	62	0	8.5	7.1	0	0.1	1.4	0	0	0	+	+	0	0	37.5	Rectal	FALSE	NA
30	25/12/16	TRUE	Male	75	FALSE	44	62	0	8.5	7.1	0	0.1	1.4	0	0	0	+	+	0	0	37.5	Oral	FALSE	NA
30	9/1/17	TRUE	Male	79	FALSE	33	54	0.008	9	4.8	0	0.2	3.5	0.5	0	0	0	0	0	0	37.9	Rectal	FALSE	NA
30	9/1/17	TRUE	Male	79	FALSE	33	54	0.008	9	4.8	0	0.2	3.5	0.5	0	0	0	0	0	0	37.9	Oral	FALSE	NA
30	20/1/17	TRUE	Male	83	FALSE	NA	NA	NA	NA	NA	NA	NA	NA	NA	NA	NA	NA	NA	NA	NA	NA	Rectal	NA	NA
30	20/1/17	TRUE	Male	83	FALSE	NA	NA	NA	NA	NA	NA	NA	NA	NA	NA	NA	NA	NA	NA	NA	NA	Oral	NA	NA
30	28/1/17	TRUE	Male	86	FALSE	27	53	0	10.8	6.7	0	0.2	3.8	0.1	0	+	0	0	0	0	38.6	Oral	NA	NA
30	28/1/17	TRUE	Male	86	FALSE	27	53	0	10.8	6.7	0	0.2	3.8	0.1	0	+	0	0	0	0	38.6	Rectal	NA	NA
30	18/2/17	TRUE	Male	94	FALSE	26	58	0	7.8	4.8	0	0.1	2.7	0.2	0	+	0	0	0	0	38.6	Rectal	FALSE	NA
30	18/2/17	TRUE	Male	94	FALSE	26	58	0	7.8	4.8	0	0.1	2.7	0.2	0	+	0	0	0	0	38.6	Oral	NA	NA
30	3/3/17	TRUE	Male	95	FALSE	27	61	0.018	8.7	4.4	0	0.3	3	1	+	0	0	0	0	0	38.2	Oral	NA	NA
30	3/3/17	TRUE	Male	95	FALSE	27	61	0.018	8.7	4.4	0	0.3	3	1	+	0	0	0	0	0	38.2	Rectal	NA	NA
31	25/12/16	TRUE	Female	73	TRUE	NA	NA	NA	NA	NA	NA	NA	NA	NA	NA	NA	NA	NA	NA	NA	NA	Rectal	FALSE	NA
31	25/12/16	TRUE	Female	73	TRUE	NA	NA	NA	NA	NA	NA	NA	NA	NA	NA	NA	NA	NA	NA	NA	NA	Oral	NA	NA
31	6/2/17	TRUE	Female	84	TRUE	NA	NA	NA	NA	NA	NA	NA	NA	NA	NA	NA	NA	NA	NA	NA	NA	Oral	NA	NA
31	6/2/17	TRUE	Female	84	TRUE	NA	NA	NA	NA	NA	NA	NA	NA	NA	NA	NA	NA	NA	NA	NA	NA	Rectal	FALSE	NA
31	26/2/17	FALSE	Female	88	TRUE	NA	NA	NA	NA	NA	NA	NA	NA	NA	NA	NA	NA	NA	NA	NA	NA	NA	NA	NA
32	25/12/16	TRUE	Male	76	TRUE	NA	NA	NA	NA	NA	NA	NA	NA	NA	NA	NA	NA	NA	NA	NA	NA	Oral	FALSE	NA
32	25/12/16	TRUE	Male	76	TRUE	NA	NA	NA	NA	NA	NA	NA	NA	NA	NA	NA	NA	NA	NA	NA	NA	Rectal	FALSE	NA
32	7/1/17	TRUE	Male	80	TRUE	NA	NA	NA	NA	NA	NA	NA	NA	NA	NA	NA	NA	NA	NA	NA	NA	Rectal	NA	NA
32	7/1/17	TRUE	Male	80	TRUE	NA	NA	NA	NA	NA	NA	NA	NA	NA	NA	NA	NA	NA	NA	NA	NA	Oral	NA	NA
33	25/12/16	TRUE	Female	70	TRUE	NA	NA	NA	NA	NA	NA	NA	NA	NA	NA	NA	NA	NA	NA	NA	NA	Oral	NA	NA
33	25/12/16	TRUE	Female	70	TRUE	NA	NA	NA	NA	NA	NA	NA	NA	NA	NA	NA	NA	NA	NA	NA	NA	Rectal	NA	NA
33	24/2/17	TRUE	Female	86	TRUE	NA	NA	NA	NA	NA	NA	NA	NA	NA	NA	NA	NA	NA	NA	NA	NA	Rectal	TRUE	FALSE
33	24/2/17	TRUE	Female	86	TRUE	NA	NA	NA	NA	NA	NA	NA	NA	NA	NA	NA	NA	NA	NA	NA	NA	Oral	NA	NA
34	25/12/16	TRUE	Female	75	FALSE	NA	NA	NA	NA	NA	NA	NA	NA	NA	NA	NA	NA	NA	NA	NA	NA	Oral	TRUE	FALSE
34	25/12/16	TRUE	Female	75	FALSE	NA	NA	NA	NA	NA	NA	NA	NA	NA	NA	NA	NA	NA	NA	NA	NA	Rectal	NA	NA
35	25/12/16	TRUE	Male	72	FALSE	NA	NA	NA	NA	NA	NA	NA	NA	NA	NA	NA	NA	NA	NA	NA	NA	Oral	FALSE	NA
35	25/12/16	TRUE	Male	72	FALSE	NA	NA	NA	NA	NA	NA	NA	NA	NA	NA	NA	NA	NA	NA	NA	NA	Rectal	NA	NA
36	25/12/16	TRUE	Male	77	TRUE	56	71	0	17.3	12.3	0	1	2.2	1.7	0	0	0	0	0	0	37	Rectal	FALSE	NA
36	25/12/16	TRUE	Male	77	TRUE	56	71	0	17.3	12.3	0	1	2.2	1.7	0	0	0	0	0	0	37	Oral	FALSE	NA
36	8/1/17	TRUE	Male	82	TRUE	43	66	0.002	15.5	13.5	0	0.3	1.4	0.3	0	0	0	0	0	0	37.4	Rectal	FALSE	NA
36	8/1/17	TRUE	Male	82	TRUE	43	66	0.002	15.5	13.5	0	0.3	1.4	0.3	0	0	0	0	0	0	37.4	Oral	FALSE	NA
36	24/1/17	TRUE	Male	92	TRUE	40	64	0	5.5	4.3	0	0.1	1.2	0	+	0	0	0	0	0	37.5	Oral	FALSE	NA
36	24/1/17	TRUE	Male	92	TRUE	40	64	0	5.5	4.3	0	0.1	1.2	0	+	0	0	0	0	0	37.5	Rectal	FALSE	NA
36	10/2/17	TRUE	Male	97	TRUE	34	68	0	6.5	4.9	0	0.3	1.2	0.1	0	0	0	0	0	0	38.2	Oral	NA	NA
36	10/2/17	TRUE	Male	97	TRUE	34	68	0	6.5	4.9	0	0.3	1.2	0.1	0	0	0	0	0	0	38.2	Rectal	NA	NA
36	27/2/17	TRUE	Male	105	TRUE	37	68	0	9.7	6.7	0	0.3	1.8	0.9	0	+	0	0	0	0	38.4	Oral	TRUE	FALSE
36	27/2/17	TRUE	Male	105	TRUE	37	68	0	9.7	6.7	0	0.3	1.8	0.9	0	+	0	0	0	0	38.4	Rectal	NA	NA
37	25/12/16	TRUE	Female	69	TRUE	NA	NA	NA	NA	NA	NA	NA	NA	NA	NA	NA	NA	NA	NA	NA	NA	Oral	FALSE	NA
37	25/12/16	TRUE	Female	69	TRUE	NA	NA	NA	NA	NA	NA	NA	NA	NA	NA	NA	NA	NA	NA	NA	NA	Rectal	NA	NA
37	25/2/17	TRUE	Female	93	TRUE	NA	NA	NA	NA	NA	NA	NA	NA	NA	NA	NA	NA	NA	NA	NA	NA	Rectal	NA	NA
37	25/2/17	TRUE	Female	93	TRUE	NA	NA	NA	NA	NA	NA	NA	NA	NA	NA	NA	NA	NA	NA	NA	NA	Oral	NA	NA
38	25/12/16	TRUE	Male	75	TRUE	NA	NA	NA	NA	NA	NA	NA	NA	NA	NA	NA	NA	NA	NA	NA	NA	Rectal	TRUE	FALSE
38	25/12/16	TRUE	Male	75	TRUE	NA	NA	NA	NA	NA	NA	NA	NA	NA	NA	NA	NA	NA	NA	NA	NA	Oral	FALSE	NA
38	31/1/17	TRUE	Male	94	TRUE	NA	NA	NA	NA	NA	NA	NA	NA	NA	NA	NA	NA	NA	NA	NA	NA	Oral	NA	NA
38	31/1/17	TRUE	Male	94	TRUE	NA	NA	NA	NA	NA	NA	NA	NA	NA	NA	NA	NA	NA	NA	NA	NA	Rectal	TRUE	TRUE
38	5/3/17	TRUE	Male	107	TRUE	NA	NA	NA	NA	NA	NA	NA	NA	NA	NA	NA	NA	NA	NA	NA	NA	Rectal	NA	NA
38	5/3/17	TRUE	Male	107	TRUE	NA	NA	NA	NA	NA	NA	NA	NA	NA	NA	NA	NA	NA	NA	NA	NA	Oral	TRUE	TRUE
39	25/12/16	TRUE	Female	72	FALSE	NA	NA	NA	NA	NA	NA	NA	NA	NA	NA	NA	NA	NA	NA	NA	NA	Oral	FALSE	NA
39	25/12/16	TRUE	Female	72	FALSE	NA	NA	NA	NA	NA	NA	NA	NA	NA	NA	NA	NA	NA	NA	NA	NA	Rectal	NA	NA
40	25/12/16	TRUE	Male	73	TRUE	NA	NA	NA	NA	NA	NA	NA	NA	NA	NA	NA	NA	NA	NA	NA	NA	Rectal	TRUE	FALSE
40	25/12/16	TRUE	Male	73	TRUE	NA	NA	NA	NA	NA	NA	NA	NA	NA	NA	NA	NA	NA	NA	NA	NA	Oral	TRUE	FALSE
41	25/12/16	TRUE	Female	73	TRUE	NA	NA	NA	NA	NA	NA	NA	NA	NA	NA	NA	NA	NA	NA	NA	NA	Oral	FALSE	NA
41	25/12/16	TRUE	Female	73	TRUE	NA	NA	NA	NA	NA	NA	NA	NA	NA	NA	NA	NA	NA	NA	NA	NA	Rectal	FALSE	NA
41	28/1/17	TRUE	Female	83	TRUE	NA	NA	NA	NA	NA	NA	NA	NA	NA	NA	NA	NA	NA	NA	NA	NA	Rectal	FALSE	NA
41	28/1/17	TRUE	Female	83	TRUE	NA	NA	NA	NA	NA	NA	NA	NA	NA	NA	NA	NA	NA	NA	NA	NA	Oral	TRUE	FALSE
42	25/12/16	TRUE	Male	70	FALSE	49	72	0	9.3	7.1	0	0.2	1.9	0.1	0	0	0	0	0	0	36.8	Rectal	NA	NA
42	25/12/16	TRUE	Male	70	FALSE	49	72	0	9.3	7.1	0	0.2	1.9	0.1	0	0	0	0	0	0	36.8	Oral	FALSE	NA
42	9/1/17	TRUE	Male	82	FALSE	37	60	0.003	10.4	5.2	0	0.2	3.6	1.4	0	0	0	0	0	0	37.3	Rectal	NA	NA
42	9/1/17	TRUE	Male	82	FALSE	37	60	0.003	10.4	5.2	0	0.2	3.6	1.4	0	0	0	0	0	0	37.3	Oral	FALSE	NA
42	26/1/17	TRUE	Male	89	FALSE	33	60	0.007	8.8	4.9	0	0.2	3	0.7	0	0	0	0	0	0	37.7	Oral	NA	NA
42	26/1/17	TRUE	Male	89	FALSE	33	60	0.007	8.8	4.9	0	0.2	3	0.7	0	0	0	0	0	0	37.7	Rectal	FALSE	NA
42	9/2/17	TRUE	Male	95	FALSE	29	61	0.001	4.5	2.6	0	0	1.8	0.1	0	++	0	0	0	0	38	Oral	NA	NA
42	9/2/17	TRUE	Male	95	FALSE	29	61	0.001	4.5	2.6	0	0	1.8	0.1	0	++	0	0	0	0	38	Rectal	FALSE	NA
43	25/12/16	TRUE	Male	73	TRUE	NA	NA	NA	NA	NA	NA	NA	NA	NA	NA	NA	NA	NA	NA	NA	NA	Oral	NA	NA
43	25/12/16	TRUE	Male	73	TRUE	NA	NA	NA	NA	NA	NA	NA	NA	NA	NA	NA	NA	NA	NA	NA	NA	Rectal	NA	NA
44	25/12/16	TRUE	Male	72	TRUE	NA	NA	NA	NA	NA	NA	NA	NA	NA	NA	NA	NA	NA	NA	NA	NA	Oral	TRUE	FALSE
44	25/12/16	TRUE	Male	72	TRUE	NA	NA	NA	NA	NA	NA	NA	NA	NA	NA	NA	NA	NA	NA	NA	NA	Rectal	TRUE	FALSE
44	13/2/17	TRUE	Male	95	TRUE	NA	NA	NA	NA	NA	NA	NA	NA	NA	NA	NA	NA	NA	NA	NA	NA	Rectal	TRUE	FALSE
44	13/2/17	TRUE	Male	95	TRUE	NA	NA	NA	NA	NA	NA	NA	NA	NA	NA	NA	NA	NA	NA	NA	NA	Oral	FALSE	NA
44	27/2/17	TRUE	Male	100	TRUE	NA	NA	NA	NA	NA	NA	NA	NA	NA	NA	NA	NA	NA	NA	NA	NA	Oral	TRUE	FALSE
44	27/2/17	TRUE	Male	100	TRUE	NA	NA	NA	NA	NA	NA	NA	NA	NA	NA	NA	NA	NA	NA	NA	NA	Rectal	NA	NA
45	25/12/16	TRUE	Female	73	FALSE	NA	NA	NA	NA	NA	NA	NA	NA	NA	NA	NA	NA	NA	NA	NA	NA	Oral	FALSE	NA
45	25/12/16	TRUE	Female	73	FALSE	NA	NA	NA	NA	NA	NA	NA	NA	NA	NA	NA	NA	NA	NA	NA	NA	Rectal	FALSE	NA
46	28/12/16	TRUE	Male	71	FALSE	NA	NA	NA	NA	NA	NA	NA	NA	NA	NA	NA	NA	NA	NA	NA	NA	Rectal	TRUE	FALSE
46	28/12/16	TRUE	Male	71	FALSE	NA	NA	NA	NA	NA	NA	NA	NA	NA	NA	NA	NA	NA	NA	NA	NA	Oral	FALSE	NA
46	29/1/17	TRUE	Male	90	FALSE	NA	NA	NA	NA	NA	NA	NA	NA	NA	NA	NA	NA	NA	NA	NA	NA	Rectal	FALSE	NA
46	29/1/17	TRUE	Male	90	FALSE	NA	NA	NA	NA	NA	NA	NA	NA	NA	NA	NA	NA	NA	NA	NA	NA	Oral	FALSE	NA
47	28/12/16	TRUE	Male	79	TRUE	NA	NA	NA	NA	NA	NA	NA	NA	NA	NA	NA	NA	NA	NA	NA	NA	Rectal	FALSE	NA
47	28/12/16	TRUE	Male	79	TRUE	NA	NA	NA	NA	NA	NA	NA	NA	NA	NA	NA	NA	NA	NA	NA	NA	Oral	TRUE	FALSE
48	28/12/16	TRUE	Female	69	FALSE	46	65	0	15.5	12.2	0	0.3	2.3	0.6	0	0	+	+	0	0	37.6	Oral	FALSE	NA
48	28/12/16	TRUE	Female	69	FALSE	46	65	0	15.5	12.2	0	0.3	2.3	0.6	0	0	+	+	0	0	37.6	Rectal	FALSE	NA
48	9/1/17	TRUE	Female	79	FALSE	39	62	0.004	7.9	4.2	0	0.2	1.8	1.7	0	0	+	+	0	0	38.2	Rectal	NA	NA
48	9/1/17	TRUE	Female	79	FALSE	39	62	0.004	7.9	4.2	0	0.2	1.8	1.7	0	0	+	+	0	0	38.2	Oral	FALSE	NA
48	23/1/17	TRUE	Female	81	FALSE	33	64	0.006	5.4	3.1	0.1	0	2	0.1	++	0	++	0	++	0	38	Oral	FALSE	NA
48	23/1/17	TRUE	Female	81	FALSE	33	64	0.006	5.4	3.1	0.1	0	2	0.1	++	0	++	0	++	0	38	Rectal	FALSE	NA
48	28/1/17	TRUE	Female	85	FALSE	NA	NA	NA	NA	NA	NA	NA	NA	NA	NA	NA	NA	NA	NA	NA	NA	Oral	NA	NA
48	28/1/17	TRUE	Female	85	FALSE	NA	NA	NA	NA	NA	NA	NA	NA	NA	NA	NA	NA	NA	NA	NA	NA	Rectal	NA	NA
49	28/12/16	TRUE	Female	73	TRUE	NA	NA	NA	NA	NA	NA	NA	NA	NA	NA	NA	NA	NA	NA	NA	NA	Rectal	FALSE	NA
49	28/12/16	TRUE	Female	73	TRUE	NA	NA	NA	NA	NA	NA	NA	NA	NA	NA	NA	NA	NA	NA	NA	NA	Oral	FALSE	NA
50	28/12/16	TRUE	Male	80	TRUE	NA	NA	NA	NA	NA	NA	NA	NA	NA	NA	NA	NA	NA	NA	NA	NA	Oral	TRUE	FALSE
50	28/12/16	TRUE	Male	80	TRUE	NA	NA	NA	NA	NA	NA	NA	NA	NA	NA	NA	NA	NA	NA	NA	NA	Rectal	FALSE	NA
51	28/12/16	TRUE	Female	75	FALSE	NA	NA	NA	NA	NA	NA	NA	NA	NA	NA	NA	NA	NA	NA	NA	NA	Oral	FALSE	NA
51	28/12/16	TRUE	Female	75	FALSE	NA	NA	NA	NA	NA	NA	NA	NA	NA	NA	NA	NA	NA	NA	NA	NA	Rectal	FALSE	NA
51	10/2/17	FALSE	Female	93	FALSE	NA	NA	NA	NA	NA	NA	NA	NA	NA	NA	NA	NA	NA	NA	NA	NA	Oral	FALSE	NA
51	10/2/17	FALSE	Female	93	FALSE	NA	NA	NA	NA	NA	NA	NA	NA	NA	NA	NA	NA	NA	NA	NA	NA	Rectal	FALSE	NA
52	28/12/16	TRUE	Male	77	FALSE	NA	NA	NA	NA	NA	NA	NA	NA	NA	NA	NA	NA	NA	NA	NA	NA	Oral	FALSE	NA
52	28/12/16	TRUE	Male	77	FALSE	NA	NA	NA	NA	NA	NA	NA	NA	NA	NA	NA	NA	NA	NA	NA	NA	Rectal	NA	NA
53	28/12/16	TRUE	Male	75	FALSE	NA	NA	NA	NA	NA	NA	NA	NA	NA	NA	NA	NA	NA	NA	NA	NA	Rectal	FALSE	NA
53	28/12/16	TRUE	Male	75	FALSE	NA	NA	NA	NA	NA	NA	NA	NA	NA	NA	NA	NA	NA	NA	NA	NA	Oral	FALSE	NA
54	28/12/16	TRUE	Female	76	FALSE	54	71	0	9.8	6.7	0	0.1	2.1	1	0	0	0	0	0	0	36.7	Oral	FALSE	NA
54	28/12/16	TRUE	Female	76	FALSE	54	71	0	9.8	6.7	0	0.1	2.1	1	0	0	0	0	0	0	36.7	Rectal	TRUE	FALSE
54	9/1/17	TRUE	Female	80	FALSE	44	62	0.002	8.7	4.9	0	0.3	2.2	1.3	0	0	++	++	0	0	37.7	Oral	NA	NA
54	9/1/17	TRUE	Female	80	FALSE	44	62	0.002	8.7	4.9	0	0.3	2.2	1.3	0	0	++	++	0	0	37.7	Rectal	NA	NA
54	23/1/17	TRUE	Female	80	FALSE	39	59	0.004	9.6	4.9	0	0.2	4	0.5	0	+	+	+	0	0	38.2	Rectal	FALSE	NA
54	23/1/17	TRUE	Female	80	FALSE	39	59	0.004	9.6	4.9	0	0.2	4	0.5	0	+	+	+	0	0	38.2	Oral	FALSE	NA
54	29/1/17	FALSE	Female	89	FALSE	NA	NA	NA	NA	NA	NA	NA	NA	NA	NA	NA	NA	NA	NA	NA	NA	NA	NA	NA
55	28/12/16	TRUE	Male	74	FALSE	NA	NA	NA	NA	NA	NA	NA	NA	NA	NA	NA	NA	NA	NA	NA	NA	Rectal	FALSE	NA
55	28/12/16	TRUE	Male	74	FALSE	NA	NA	NA	NA	NA	NA	NA	NA	NA	NA	NA	NA	NA	NA	NA	NA	Oral	FALSE	NA
55	2/1/17	TRUE	Male	75	FALSE	NA	NA	NA	NA	NA	NA	NA	NA	NA	NA	NA	NA	NA	NA	NA	NA	Oral	FALSE	NA
55	2/1/17	TRUE	Male	75	FALSE	NA	NA	NA	NA	NA	NA	NA	NA	NA	NA	NA	NA	NA	NA	NA	NA	Rectal	TRUE	FALSE
55	27/1/17	TRUE	Male	85	FALSE	NA	NA	NA	NA	NA	NA	NA	NA	NA	NA	NA	NA	NA	NA	NA	NA	Rectal	NA	NA
55	27/1/17	TRUE	Male	85	FALSE	NA	NA	NA	NA	NA	NA	NA	NA	NA	NA	NA	NA	NA	NA	NA	NA	Oral	FALSE	NA
55	22/2/17	TRUE	Male	98	FALSE	NA	NA	NA	NA	NA	NA	NA	NA	NA	NA	NA	NA	NA	NA	NA	NA	Rectal	TRUE	TRUE
55	22/2/17	TRUE	Male	98	FALSE	NA	NA	NA	NA	NA	NA	NA	NA	NA	NA	NA	NA	NA	NA	NA	NA	Oral	TRUE	TRUE
56	28/12/16	TRUE	Male	78	FALSE	NA	NA	NA	NA	NA	NA	NA	NA	NA	NA	NA	NA	NA	NA	NA	NA	Rectal	NA	NA
56	28/12/16	TRUE	Male	78	FALSE	NA	NA	NA	NA	NA	NA	NA	NA	NA	NA	NA	NA	NA	NA	NA	NA	Oral	NA	NA
56	24/2/17	TRUE	Male	99	FALSE	NA	NA	NA	NA	NA	NA	NA	NA	NA	NA	NA	NA	NA	NA	NA	NA	Oral	TRUE	TRUE
56	24/2/17	TRUE	Male	99	FALSE	NA	NA	NA	NA	NA	NA	NA	NA	NA	NA	NA	NA	NA	NA	NA	NA	Rectal	TRUE	FALSE
57	28/12/16	TRUE	Female	73	FALSE	NA	NA	NA	NA	NA	NA	NA	NA	NA	NA	NA	NA	NA	NA	NA	NA	Rectal	NA	NA
57	28/12/16	TRUE	Female	73	FALSE	NA	NA	NA	NA	NA	NA	NA	NA	NA	NA	NA	NA	NA	NA	NA	NA	Oral	NA	NA
57	15/2/17	TRUE	Female	79	FALSE	NA	NA	NA	NA	NA	NA	NA	NA	NA	NA	NA	NA	NA	NA	NA	NA	Oral	TRUE	FALSE
57	15/2/17	TRUE	Female	79	FALSE	NA	NA	NA	NA	NA	NA	NA	NA	NA	NA	NA	NA	NA	NA	NA	NA	Rectal	TRUE	FALSE
57	19/2/17	FALSE	Female	83	FALSE	NA	NA	NA	NA	NA	NA	NA	NA	NA	NA	NA	NA	NA	NA	NA	NA	Rectal	TRUE	FALSE
57	19/2/17	FALSE	Female	83	FALSE	NA	NA	NA	NA	NA	NA	NA	NA	NA	NA	NA	NA	NA	NA	NA	NA	Oral	TRUE	FALSE
58	28/12/16	TRUE	Female	75	FALSE	NA	NA	NA	NA	NA	NA	NA	NA	NA	NA	NA	NA	NA	NA	NA	NA	Rectal	FALSE	NA
58	28/12/16	TRUE	Female	75	FALSE	NA	NA	NA	NA	NA	NA	NA	NA	NA	NA	NA	NA	NA	NA	NA	NA	Oral	FALSE	NA
59	28/12/16	TRUE	Male	75	TRUE	NA	NA	NA	NA	NA	NA	NA	NA	NA	NA	NA	NA	NA	NA	NA	NA	Rectal	FALSE	NA
59	28/12/16	TRUE	Male	75	TRUE	NA	NA	NA	NA	NA	NA	NA	NA	NA	NA	NA	NA	NA	NA	NA	NA	Oral	FALSE	NA
60	28/12/16	TRUE	Female	70	FALSE	51	62	0	13.4	11.9	0	0.4	0.8	0.3	0	0	+	+	0	0	37.2	Rectal	FALSE	NA
60	28/12/16	TRUE	Female	70	FALSE	51	62	0	13.4	11.9	0	0.4	0.8	0.3	0	0	+	+	0	0	37.2	Oral	FALSE	NA
60	2/1/17	FALSE	Female	77	FALSE	NA	NA	NA	NA	NA	NA	NA	NA	NA	NA	NA	NA	NA	NA	NA	NA	Rectal	NA	NA
60	2/1/17	FALSE	Female	77	FALSE	NA	NA	NA	NA	NA	NA	NA	NA	NA	NA	NA	NA	NA	NA	NA	NA	Oral	FALSE	NA
61	28/12/16	TRUE	Female	71	TRUE	NA	NA	NA	NA	NA	NA	NA	NA	NA	NA	NA	NA	NA	NA	NA	NA	Oral	NA	NA
61	28/12/16	TRUE	Female	71	TRUE	NA	NA	NA	NA	NA	NA	NA	NA	NA	NA	NA	NA	NA	NA	NA	NA	Rectal	TRUE	FALSE
61	7/2/17	TRUE	Female	94	TRUE	NA	NA	NA	NA	NA	NA	NA	NA	NA	NA	NA	NA	NA	NA	NA	NA	Rectal	TRUE	FALSE
61	7/2/17	TRUE	Female	94	TRUE	NA	NA	NA	NA	NA	NA	NA	NA	NA	NA	NA	NA	NA	NA	NA	NA	Oral	NA	NA
62	28/12/16	TRUE	Female	78	TRUE	NA	NA	NA	NA	NA	NA	NA	NA	NA	NA	NA	NA	NA	NA	NA	NA	Oral	FALSE	NA
62	28/12/16	TRUE	Female	78	TRUE	NA	NA	NA	NA	NA	NA	NA	NA	NA	NA	NA	NA	NA	NA	NA	NA	Rectal	FALSE	NA
63	28/12/16	TRUE	Female	73	TRUE	NA	NA	NA	NA	NA	NA	NA	NA	NA	NA	NA	NA	NA	NA	NA	NA	Rectal	FALSE	NA
63	28/12/16	TRUE	Female	73	TRUE	NA	NA	NA	NA	NA	NA	NA	NA	NA	NA	NA	NA	NA	NA	NA	NA	Oral	NA	NA
63	28/1/17	TRUE	Female	79	TRUE	NA	NA	NA	NA	NA	NA	NA	NA	NA	NA	NA	NA	NA	NA	NA	NA	Oral	NA	NA
63	28/1/17	TRUE	Female	79	TRUE	NA	NA	NA	NA	NA	NA	NA	NA	NA	NA	NA	NA	NA	NA	NA	NA	Rectal	FALSE	NA
64	28/12/16	TRUE	Male	75	FALSE	NA	NA	NA	NA	NA	NA	NA	NA	NA	NA	NA	NA	NA	NA	NA	NA	Rectal	NA	NA
64	28/12/16	TRUE	Male	75	FALSE	NA	NA	NA	NA	NA	NA	NA	NA	NA	NA	NA	NA	NA	NA	NA	NA	Oral	TRUE	FALSE
65	28/12/16	TRUE	Male	72	FALSE	NA	NA	NA	NA	NA	NA	NA	NA	NA	NA	NA	NA	NA	NA	NA	NA	Rectal	TRUE	FALSE
65	28/12/16	TRUE	Male	72	FALSE	NA	NA	NA	NA	NA	NA	NA	NA	NA	NA	NA	NA	NA	NA	NA	NA	Oral	NA	NA
66	28/12/16	TRUE	Male	72	FALSE	48	70	0.001	6.7	4.8	0	0.1	1.6	0.3	0	0	+	+	0	0	37.8	Oral	FALSE	NA
66	28/12/16	TRUE	Male	72	FALSE	48	70	0.001	6.7	4.8	0	0.1	1.6	0.3	0	0	+	+	0	0	37.8	Rectal	FALSE	NA
66	26/1/17	TRUE	Male	94	FALSE	32	60	0	7.3	6	0.1	0.1	1.1	0	0	+	0	++	0	0	38.9	Rectal	NA	NA
66	7/2/17	FALSE	Male	94	FALSE	NA	NA	NA	NA	NA	NA	NA	NA	NA	NA	NA	NA	NA	NA	NA	NA	Rectal	TRUE	FALSE
67	28/12/16	TRUE	Male	73	FALSE	NA	NA	NA	NA	NA	NA	NA	NA	NA	NA	NA	NA	NA	NA	NA	NA	Rectal	FALSE	NA
67	28/12/16	TRUE	Male	73	FALSE	NA	NA	NA	NA	NA	NA	NA	NA	NA	NA	NA	NA	NA	NA	NA	NA	Oral	FALSE	NA
67	29/1/17	TRUE	Male	88	FALSE	NA	NA	NA	NA	NA	NA	NA	NA	NA	NA	NA	NA	NA	NA	NA	NA	Oral	NA	NA
67	29/1/17	TRUE	Male	88	FALSE	NA	NA	NA	NA	NA	NA	NA	NA	NA	NA	NA	NA	NA	NA	NA	NA	Rectal	FALSE	NA
67	16/2/17	FALSE	Male	82	FALSE	NA	NA	NA	NA	NA	NA	NA	NA	NA	NA	NA	NA	NA	NA	NA	NA	NA	NA	NA
68	28/12/16	TRUE	Female	72	TRUE	NA	NA	NA	NA	NA	NA	NA	NA	NA	NA	NA	NA	NA	NA	NA	NA	Rectal	FALSE	NA
68	28/12/16	TRUE	Female	72	TRUE	NA	NA	NA	NA	NA	NA	NA	NA	NA	NA	NA	NA	NA	NA	NA	NA	Oral	FALSE	NA
68	10/2/17	TRUE	Female	84	TRUE	NA	NA	NA	NA	NA	NA	NA	NA	NA	NA	NA	NA	NA	NA	NA	NA	Rectal	FALSE	NA
68	10/2/17	TRUE	Female	84	TRUE	NA	NA	NA	NA	NA	NA	NA	NA	NA	NA	NA	NA	NA	NA	NA	NA	Oral	FALSE	NA
69	28/12/16	TRUE	Female	71	FALSE	NA	NA	NA	NA	NA	NA	NA	NA	NA	NA	NA	NA	NA	NA	NA	NA	Rectal	NA	NA
69	28/12/16	TRUE	Female	71	FALSE	NA	NA	NA	NA	NA	NA	NA	NA	NA	NA	NA	NA	NA	NA	NA	NA	Oral	NA	NA
70	28/12/16	TRUE	Male	71	FALSE	NA	NA	NA	NA	NA	NA	NA	NA	NA	NA	NA	NA	NA	NA	NA	NA	Rectal	FALSE	NA
70	28/12/16	TRUE	Male	71	FALSE	NA	NA	NA	NA	NA	NA	NA	NA	NA	NA	NA	NA	NA	NA	NA	NA	Oral	NA	NA
71	28/12/16	TRUE	Male	79	FALSE	NA	NA	NA	NA	NA	NA	NA	NA	NA	NA	NA	NA	NA	NA	NA	NA	Rectal	FALSE	NA
71	28/12/16	TRUE	Male	79	FALSE	NA	NA	NA	NA	NA	NA	NA	NA	NA	NA	NA	NA	NA	NA	NA	NA	Oral	FALSE	NA
72	28/12/16	TRUE	Male	74	TRUE	40	59	0	10.7	7.8	0	0.5	2	0.3	0	0	+	+	0	0	37.7	Oral	NA	NA
72	28/12/16	TRUE	Male	74	TRUE	40	59	0	10.7	7.8	0	0.5	2	0.3	0	0	+	+	0	0	37.7	Rectal	FALSE	NA
72	8/1/17	TRUE	Male	81	TRUE	35	64	0.009	10.5	8.7	0	0.1	1.5	0.2	0	+	+	0	0	0	38.6	Rectal	FALSE	NA
72	8/1/17	TRUE	Male	81	TRUE	35	64	0.009	10.5	8.7	0	0.1	1.5	0.2	0	+	+	0	0	0	38.6	Oral	FALSE	NA
72	23/1/17	TRUE	Male	86	TRUE	35	65	0.004	10.3	7.7	0	0.4	2.1	0.1	0	0	0	++	0	0	38.2	Rectal	FALSE	NA
72	23/1/17	TRUE	Male	86	TRUE	35	65	0.004	10.3	7.7	0	0.4	2.1	0.1	0	0	0	++	0	0	38.2	Oral	FALSE	NA
72	10/2/17	TRUE	Male	97	TRUE	33	67	0	8.5	6.4	0	0.3	1.7	0.1	0	+	0	0	0	0	38.4	Rectal	TRUE	TRUE
72	10/2/17	TRUE	Male	97	TRUE	33	67	0	8.5	6.4	0	0.3	1.7	0.1	0	+	0	0	0	0	38.4	Oral	NA	NA
73	28/12/16	TRUE	Male	81	TRUE	NA	NA	NA	NA	NA	NA	NA	NA	NA	NA	NA	NA	NA	NA	NA	NA	Oral	TRUE	FALSE
73	28/12/16	TRUE	Male	81	TRUE	NA	NA	NA	NA	NA	NA	NA	NA	NA	NA	NA	NA	NA	NA	NA	NA	Rectal	FALSE	NA
73	28/2/17	TRUE	Male	109	TRUE	NA	NA	NA	NA	NA	NA	NA	NA	NA	NA	NA	NA	NA	NA	NA	NA	Oral	TRUE	TRUE
73	28/2/17	TRUE	Male	109	TRUE	NA	NA	NA	NA	NA	NA	NA	NA	NA	NA	NA	NA	NA	NA	NA	NA	Rectal	NA	NA
74	28/12/16	TRUE	Male	77	TRUE	NA	NA	NA	NA	NA	NA	NA	NA	NA	NA	NA	NA	NA	NA	NA	NA	Rectal	NA	NA
74	28/12/16	TRUE	Male	77	TRUE	NA	NA	NA	NA	NA	NA	NA	NA	NA	NA	NA	NA	NA	NA	NA	NA	Oral	TRUE	FALSE
75	28/12/16	TRUE	Female	69	FALSE	NA	NA	NA	NA	NA	NA	NA	NA	NA	NA	NA	NA	NA	NA	NA	NA	Oral	NA	NA
75	28/12/16	TRUE	Female	69	FALSE	NA	NA	NA	NA	NA	NA	NA	NA	NA	NA	NA	NA	NA	NA	NA	NA	Rectal	FALSE	NA
75	19/2/17	FALSE	Female	88	FALSE	NA	NA	NA	NA	NA	NA	NA	NA	NA	NA	NA	NA	NA	NA	NA	NA	Oral	FALSE	NA
76	28/12/16	TRUE	Female	78	TRUE	NA	NA	NA	NA	NA	NA	NA	NA	NA	NA	NA	NA	NA	NA	NA	NA	Oral	FALSE	NA
76	28/12/16	TRUE	Female	78	TRUE	NA	NA	NA	NA	NA	NA	NA	NA	NA	NA	NA	NA	NA	NA	NA	NA	Rectal	FALSE	NA
76	28/2/17	TRUE	Female	96	TRUE	NA	NA	NA	NA	NA	NA	NA	NA	NA	NA	NA	NA	NA	NA	NA	NA	Rectal	FALSE	NA
76	28/2/17	TRUE	Female	96	TRUE	NA	NA	NA	NA	NA	NA	NA	NA	NA	NA	NA	NA	NA	NA	NA	NA	Oral	FALSE	NA
77	28/12/16	TRUE	Female	69	FALSE	NA	NA	NA	NA	NA	NA	NA	NA	NA	NA	NA	NA	NA	NA	NA	NA	Rectal	FALSE	NA
77	28/12/16	TRUE	Female	69	FALSE	NA	NA	NA	NA	NA	NA	NA	NA	NA	NA	NA	NA	NA	NA	NA	NA	Oral	NA	NA
78	28/12/16	TRUE	Female	75	TRUE	53	63	0	12.5	10	0	0.1	1.6	0.8	0	0	0	0	0	0	36.8	Rectal	FALSE	NA
78	28/12/16	TRUE	Female	75	TRUE	53	63	0	12.5	10	0	0.1	1.6	0.8	0	0	0	0	0	0	36.8	Oral	FALSE	NA
78	23/1/17	TRUE	Female	80	TRUE	38	65	0.003	12.6	10.3	0	0.3	1.9	0.1	0	+	+	+	0	0	37.9	Rectal	FALSE	NA
78	23/1/17	TRUE	Female	80	TRUE	38	65	0.003	12.6	10.3	0	0.3	1.9	0.1	0	+	+	+	0	0	37.9	Oral	FALSE	NA
78	8/2/17	TRUE	Female	90	TRUE	37	70	0	9.8	6.2	0	0.8	2.7	0.1	0	+	0	0	0	0	38.2	Rectal	TRUE	FALSE
78	8/2/17	TRUE	Female	90	TRUE	37	70	0	9.8	6.2	0	0.8	2.7	0.1	0	+	0	0	0	0	38.2	Oral	FALSE	NA
79	28/12/16	TRUE	Female	73	FALSE	NA	NA	NA	NA	NA	NA	NA	NA	NA	NA	NA	NA	NA	NA	NA	NA	Rectal	FALSE	NA
79	28/12/16	TRUE	Female	73	FALSE	NA	NA	NA	NA	NA	NA	NA	NA	NA	NA	NA	NA	NA	NA	NA	NA	Oral	FALSE	NA
79	9/2/17	FALSE	Female	90	FALSE	NA	NA	NA	NA	NA	NA	NA	NA	NA	NA	NA	NA	NA	NA	NA	NA	Rectal	FALSE	NA
79	9/2/17	FALSE	Female	90	FALSE	NA	NA	NA	NA	NA	NA	NA	NA	NA	NA	NA	NA	NA	NA	NA	NA	Oral	FALSE	NA
80	28/12/16	TRUE	Male	76	FALSE	NA	NA	NA	NA	NA	NA	NA	NA	NA	NA	NA	NA	NA	NA	NA	NA	Oral	TRUE	FALSE
80	28/12/16	TRUE	Male	76	FALSE	NA	NA	NA	NA	NA	NA	NA	NA	NA	NA	NA	NA	NA	NA	NA	NA	Rectal	FALSE	NA
80	9/1/17	TRUE	Male	83	FALSE	NA	NA	NA	NA	NA	NA	NA	NA	NA	NA	NA	NA	NA	NA	NA	NA	Rectal	TRUE	FALSE
80	9/1/17	TRUE	Male	83	FALSE	NA	NA	NA	NA	NA	NA	NA	NA	NA	NA	NA	NA	NA	NA	NA	NA	Oral	NA	NA
81	28/12/16	TRUE	Male	85	FALSE	NA	NA	NA	NA	NA	NA	NA	NA	NA	NA	NA	NA	NA	NA	NA	NA	Oral	FALSE	NA
81	28/12/16	TRUE	Male	85	FALSE	NA	NA	NA	NA	NA	NA	NA	NA	NA	NA	NA	NA	NA	NA	NA	NA	Rectal	FALSE	NA
81	24/2/17	TRUE	Male	105	FALSE	NA	NA	NA	NA	NA	NA	NA	NA	NA	NA	NA	NA	NA	NA	NA	NA	Oral	NA	NA
81	24/2/17	TRUE	Male	105	FALSE	NA	NA	NA	NA	NA	NA	NA	NA	NA	NA	NA	NA	NA	NA	NA	NA	Rectal	NA	NA
82	28/12/16	TRUE	Male	80	TRUE	NA	NA	NA	NA	NA	NA	NA	NA	NA	NA	NA	NA	NA	NA	NA	NA	Rectal	NA	NA
82	28/12/16	TRUE	Male	80	TRUE	NA	NA	NA	NA	NA	NA	NA	NA	NA	NA	NA	NA	NA	NA	NA	NA	Oral	TRUE	FALSE
83	28/12/16	TRUE	Female	75	FALSE	NA	NA	NA	NA	NA	NA	NA	NA	NA	NA	NA	NA	NA	NA	NA	NA	Oral	FALSE	NA
83	28/12/16	TRUE	Female	75	FALSE	NA	NA	NA	NA	NA	NA	NA	NA	NA	NA	NA	NA	NA	NA	NA	NA	Rectal	NA	NA
84	28/12/16	TRUE	Male	80	TRUE	47	62	0	9.3	7.8	0	0.3	1.1	0.1	0	0	0	0	0	0	38.2	Oral	FALSE	NA
84	28/12/16	TRUE	Male	80	TRUE	47	62	0	9.3	7.8	0	0.3	1.1	0.1	0	0	0	0	0	0	38.2	Rectal	FALSE	NA
84	23/1/17	TRUE	Male	86	TRUE	32	64	0.008	8.1	6.1	0	0.2	1.6	0.2	0	0	+	+	0	0	38.1	Oral	NA	NA
84	23/1/17	TRUE	Male	86	TRUE	32	64	0.008	8.1	6.1	0	0.2	1.6	0.2	0	0	+	+	0	0	38.1	Rectal	TRUE	FALSE
84	10/2/17	TRUE	Male	95	TRUE	34	74	0	6.8	3.7	0	0.2	2.8	0.1	+	0	0	0	0	0	38.2	Oral	NA	NA
84	10/2/17	TRUE	Male	95	TRUE	34	74	0	6.8	3.7	0	0.2	2.8	0.1	+	0	0	0	0	0	38.2	Rectal	FALSE	NA
84	3/3/17	TRUE	Male	101	TRUE	35	73	0	8.9	4.5	0	0.2	4.1	0.2	+	0	0	0	0	0	38.2	Oral	TRUE	FALSE
84	3/3/17	TRUE	Male	101	TRUE	35	73	0	8.9	4.5	0	0.2	4.1	0.2	+	0	0	0	0	0	38.2	Rectal	NA	NA
85	28/12/16	TRUE	Female	77	FALSE	NA	NA	NA	NA	NA	NA	NA	NA	NA	NA	NA	NA	NA	NA	NA	NA	Rectal	NA	NA
85	28/12/16	TRUE	Female	77	FALSE	NA	NA	NA	NA	NA	NA	NA	NA	NA	NA	NA	NA	NA	NA	NA	NA	Oral	FALSE	NA
86	28/12/16	TRUE	Male	76	TRUE	NA	NA	NA	NA	NA	NA	NA	NA	NA	NA	NA	NA	NA	NA	NA	NA	Rectal	FALSE	NA
86	28/12/16	TRUE	Male	76	TRUE	NA	NA	NA	NA	NA	NA	NA	NA	NA	NA	NA	NA	NA	NA	NA	NA	Oral	NA	NA
86	17/1/17	TRUE	Male	82	TRUE	NA	NA	NA	NA	NA	NA	NA	NA	NA	NA	NA	NA	NA	NA	NA	NA	Rectal	NA	NA
86	17/1/17	TRUE	Male	82	TRUE	NA	NA	NA	NA	NA	NA	NA	NA	NA	NA	NA	NA	NA	NA	NA	NA	Oral	NA	NA
87	28/12/16	TRUE	Female	79	TRUE	NA	NA	NA	NA	NA	NA	NA	NA	NA	NA	NA	NA	NA	NA	NA	NA	Oral	TRUE	FALSE
87	28/12/16	TRUE	Female	79	TRUE	NA	NA	NA	NA	NA	NA	NA	NA	NA	NA	NA	NA	NA	NA	NA	NA	Rectal	NA	NA
88	29/12/16	TRUE	Female	72	FALSE	NA	NA	NA	NA	NA	NA	NA	NA	NA	NA	NA	NA	NA	NA	NA	NA	Oral	FALSE	NA
88	29/12/16	TRUE	Female	72	FALSE	NA	NA	NA	NA	NA	NA	NA	NA	NA	NA	NA	NA	NA	NA	NA	NA	Rectal	NA	NA
89	29/12/16	TRUE	Male	74	FALSE	NA	NA	NA	NA	NA	NA	NA	NA	NA	NA	NA	NA	NA	NA	NA	NA	Oral	FALSE	NA
89	29/12/16	TRUE	Male	74	FALSE	NA	NA	NA	NA	NA	NA	NA	NA	NA	NA	NA	NA	NA	NA	NA	NA	Rectal	FALSE	NA
90	29/12/16	TRUE	Female	70	TRUE	51	69	0	6.3	3.2	0	0.1	2.8	0.3	0	0	+	+	0	0	37	Rectal	NA	NA
90	29/12/16	TRUE	Female	70	TRUE	51	69	0	6.3	3.2	0	0.1	2.8	0.3	0	0	+	+	0	0	37	Oral	FALSE	NA
90	23/1/17	TRUE	Female	77	TRUE	37	62	0.002	5.7	3.5	0	0.1	2	0.2	0	0	+	++	0	0	37	Rectal	FALSE	NA
90	23/1/17	TRUE	Female	77	TRUE	37	62	0.002	5.7	3.5	0	0.1	2	0.2	0	0	+	++	0	0	37	Oral	NA	NA
90	13/2/17	TRUE	Female	87	TRUE	34	63	0	10.7	4.7	0	0.4	5.4	0.2	0	0	+	++	0	0	38.8	Oral	NA	NA
90	13/2/17	TRUE	Female	87	TRUE	34	63	0	10.7	4.7	0	0.4	5.4	0.2	0	0	+	++	0	0	38.8	Rectal	NA	NA
90	26/2/17	TRUE	Female	92	TRUE	30	64	0.002	6.5	5	0	0.1	1.2	0.3	0	0	0	+++	0	0	39.2	Rectal	NA	NA
90	26/2/17	TRUE	Female	92	TRUE	30	64	0.002	6.5	5	0	0.1	1.2	0.3	0	0	0	+++	0	0	39.2	Oral	NA	NA
91	29/12/16	TRUE	Female	70	FALSE	NA	NA	NA	NA	NA	NA	NA	NA	NA	NA	NA	NA	NA	NA	NA	NA	Oral	TRUE	FALSE
91	29/12/16	TRUE	Female	70	FALSE	NA	NA	NA	NA	NA	NA	NA	NA	NA	NA	NA	NA	NA	NA	NA	NA	Rectal	FALSE	NA
92	29/12/16	TRUE	Male	76	TRUE	NA	NA	NA	NA	NA	NA	NA	NA	NA	NA	NA	NA	NA	NA	NA	NA	Rectal	FALSE	NA
92	29/12/16	TRUE	Male	76	TRUE	NA	NA	NA	NA	NA	NA	NA	NA	NA	NA	NA	NA	NA	NA	NA	NA	Oral	TRUE	FALSE
93	29/12/16	TRUE	Male	77	FALSE	NA	NA	NA	NA	NA	NA	NA	NA	NA	NA	NA	NA	NA	NA	NA	NA	Oral	NA	NA
93	29/12/16	TRUE	Male	77	FALSE	NA	NA	NA	NA	NA	NA	NA	NA	NA	NA	NA	NA	NA	NA	NA	NA	Rectal	FALSE	NA
94	29/12/16	TRUE	Female	69	FALSE	NA	NA	NA	NA	NA	NA	NA	NA	NA	NA	NA	NA	NA	NA	NA	NA	Oral	FALSE	NA
94	29/12/16	TRUE	Female	69	FALSE	NA	NA	NA	NA	NA	NA	NA	NA	NA	NA	NA	NA	NA	NA	NA	NA	Rectal	FALSE	NA
94	27/2/17	FALSE	Female	96	FALSE	NA	NA	NA	NA	NA	NA	NA	NA	NA	NA	NA	NA	NA	NA	NA	NA	NA	NA	NA
95	29/12/16	TRUE	Female	72	FALSE	NA	NA	NA	NA	NA	NA	NA	NA	NA	NA	NA	NA	NA	NA	NA	NA	Oral	NA	NA
95	29/12/16	TRUE	Female	72	FALSE	NA	NA	NA	NA	NA	NA	NA	NA	NA	NA	NA	NA	NA	NA	NA	NA	Rectal	NA	NA
96	29/12/16	TRUE	Female	71	TRUE	45	80	0.001	9.8	7.9	0	0	1.6	0.3	0	0	0	0	0	0	37.2	Oral	FALSE	NA
96	29/12/16	TRUE	Female	71	TRUE	45	80	0.001	9.8	7.9	0	0	1.6	0.3	0	0	0	0	0	0	37.2	Rectal	FALSE	NA
96	9/1/17	TRUE	Female	77	TRUE	38	70	0.004	7.3	4.1	0	0.2	1.5	1.5	0	0	+	+	0	0	38.3	Rectal	FALSE	NA
96	9/1/17	TRUE	Female	77	TRUE	38	70	0.004	7.3	4.1	0	0.2	1.5	1.5	0	0	+	+	0	0	38.3	Oral	FALSE	NA
96	26/1/17	TRUE	Female	80	TRUE	39	65	0.015	6.3	4.9	0	0.4	0.9	0.1	0	0	0	0	0	0	37.1	Oral	NA	NA
96	26/1/17	TRUE	Female	80	TRUE	39	65	0.015	6.3	4.9	0	0.4	0.9	0.1	0	0	0	0	0	0	37.1	Rectal	FALSE	NA
96	10/2/17	TRUE	Female	90	TRUE	35	66	0.001	4.5	3.2	0	0.2	1	0	0	0	0	0	0	0	37.9	Oral	FALSE	NA
96	10/2/17	TRUE	Female	90	TRUE	35	66	0.001	4.5	3.2	0	0.2	1	0	0	0	0	0	0	0	37.9	Rectal	NA	NA
96	25/2/17	TRUE	Female	94	TRUE	36	68	0	6.9	3.8	0	0.3	2.6	0.2	0	0	+	+	0	0	37.7	Rectal	NA	NA
96	25/2/17	TRUE	Female	94	TRUE	36	68	0	6.9	3.8	0	0.3	2.6	0.2	0	0	+	+	0	0	37.7	Oral	FALSE	NA
97	29/12/16	TRUE	Male	76	FALSE	NA	NA	NA	NA	NA	NA	NA	NA	NA	NA	NA	NA	NA	NA	NA	NA	Oral	TRUE	FALSE
97	29/12/16	TRUE	Male	76	FALSE	NA	NA	NA	NA	NA	NA	NA	NA	NA	NA	NA	NA	NA	NA	NA	NA	Rectal	NA	NA
98	29/12/16	TRUE	Male	75	FALSE	NA	NA	NA	NA	NA	NA	NA	NA	NA	NA	NA	NA	NA	NA	NA	NA	Oral	NA	NA
98	29/12/16	TRUE	Male	75	FALSE	NA	NA	NA	NA	NA	NA	NA	NA	NA	NA	NA	NA	NA	NA	NA	NA	Rectal	NA	NA
99	29/12/16	TRUE	Female	74	TRUE	NA	NA	NA	NA	NA	NA	NA	NA	NA	NA	NA	NA	NA	NA	NA	NA	Oral	FALSE	NA
99	29/12/16	TRUE	Female	74	TRUE	NA	NA	NA	NA	NA	NA	NA	NA	NA	NA	NA	NA	NA	NA	NA	NA	Rectal	TRUE	FALSE
100	29/12/16	TRUE	Female	76	TRUE	NA	NA	NA	NA	NA	NA	NA	NA	NA	NA	NA	NA	NA	NA	NA	NA	Oral	NA	NA
100	29/12/16	TRUE	Female	76	TRUE	NA	NA	NA	NA	NA	NA	NA	NA	NA	NA	NA	NA	NA	NA	NA	NA	Rectal	FALSE	NA
100	22/2/17	TRUE	Female	100	TRUE	NA	NA	NA	NA	NA	NA	NA	NA	NA	NA	NA	NA	NA	NA	NA	NA	Rectal	TRUE	TRUE
100	22/2/17	TRUE	Female	100	TRUE	NA	NA	NA	NA	NA	NA	NA	NA	NA	NA	NA	NA	NA	NA	NA	NA	Oral	TRUE	TRUE
101	29/12/16	TRUE	Female	71	FALSE	NA	NA	NA	NA	NA	NA	NA	NA	NA	NA	NA	NA	NA	NA	NA	NA	Oral	NA	NA
101	29/12/16	TRUE	Female	71	FALSE	NA	NA	NA	NA	NA	NA	NA	NA	NA	NA	NA	NA	NA	NA	NA	NA	Rectal	FALSE	NA
101	6/2/17	FALSE	Female	85	FALSE	NA	NA	NA	NA	NA	NA	NA	NA	NA	NA	NA	NA	NA	NA	NA	NA	Oral	TRUE	TRUE
101	6/2/17	FALSE	Female	85	FALSE	NA	NA	NA	NA	NA	NA	NA	NA	NA	NA	NA	NA	NA	NA	NA	NA	Rectal	NA	NA
102	29/12/16	TRUE	Female	72	TRUE	54	66	0.001	6.9	4.3	0	0.2	2.3	0.1	0	0	0	0	0	0	37.5	Rectal	NA	NA
102	29/12/16	TRUE	Female	72	TRUE	54	66	0.001	6.9	4.3	0	0.2	2.3	0.1	0	0	0	0	0	0	37.5	Oral	NA	NA
103	29/12/16	TRUE	Female	69	TRUE	NA	NA	NA	NA	NA	NA	NA	NA	NA	NA	NA	NA	NA	NA	NA	NA	Oral	FALSE	NA
103	29/12/16	TRUE	Female	69	TRUE	NA	NA	NA	NA	NA	NA	NA	NA	NA	NA	NA	NA	NA	NA	NA	NA	Rectal	NA	NA
104	29/12/16	TRUE	Female	75	FALSE	NA	NA	NA	NA	NA	NA	NA	NA	NA	NA	NA	NA	NA	NA	NA	NA	Oral	FALSE	NA
104	29/12/16	TRUE	Female	75	FALSE	NA	NA	NA	NA	NA	NA	NA	NA	NA	NA	NA	NA	NA	NA	NA	NA	Rectal	TRUE	FALSE
105	29/12/16	TRUE	Male	76	FALSE	NA	NA	NA	NA	NA	NA	NA	NA	NA	NA	NA	NA	NA	NA	NA	NA	Rectal	FALSE	NA
105	29/12/16	TRUE	Male	76	FALSE	NA	NA	NA	NA	NA	NA	NA	NA	NA	NA	NA	NA	NA	NA	NA	NA	Oral	FALSE	NA
106	29/12/16	TRUE	Male	75	FALSE	NA	NA	NA	NA	NA	NA	NA	NA	NA	NA	NA	NA	NA	NA	NA	NA	Rectal	FALSE	NA
106	29/12/16	TRUE	Male	75	FALSE	NA	NA	NA	NA	NA	NA	NA	NA	NA	NA	NA	NA	NA	NA	NA	NA	Oral	FALSE	NA
106	8/2/17	TRUE	Male	91	FALSE	NA	NA	NA	NA	NA	NA	NA	NA	NA	NA	NA	NA	NA	NA	NA	NA	Rectal	TRUE	FALSE
106	8/2/17	TRUE	Male	91	FALSE	NA	NA	NA	NA	NA	NA	NA	NA	NA	NA	NA	NA	NA	NA	NA	NA	Oral	NA	NA
107	29/12/16	TRUE	Female	72	TRUE	NA	NA	NA	NA	NA	NA	NA	NA	NA	NA	NA	NA	NA	NA	NA	NA	Oral	TRUE	FALSE
107	29/12/16	TRUE	Female	72	TRUE	NA	NA	NA	NA	NA	NA	NA	NA	NA	NA	NA	NA	NA	NA	NA	NA	Rectal	FALSE	NA
107	14/2/17	FALSE	Female	92	TRUE	NA	NA	NA	NA	NA	NA	NA	NA	NA	NA	NA	NA	NA	NA	NA	NA	Oral	TRUE	TRUE
107	14/2/17	FALSE	Female	92	TRUE	NA	NA	NA	NA	NA	NA	NA	NA	NA	NA	NA	NA	NA	NA	NA	NA	Rectal	NA	NA
108	29/12/16	TRUE	Female	66	FALSE	44	70	0.001	17.3	13.7	1.6	0.2	1.6	0.3	0	0	+	0	0	0	37.8	Oral	FALSE	NA
108	29/12/16	TRUE	Female	66	FALSE	44	70	0.001	17.3	13.7	1.6	0.2	1.6	0.3	0	0	+	0	0	0	37.8	Rectal	FALSE	NA
109	30/12/16	TRUE	Female	71	TRUE	NA	NA	NA	NA	NA	NA	NA	NA	NA	NA	NA	NA	NA	NA	NA	NA	Rectal	FALSE	NA
109	30/12/16	TRUE	Female	71	TRUE	NA	NA	NA	NA	NA	NA	NA	NA	NA	NA	NA	NA	NA	NA	NA	NA	Oral	FALSE	NA
109	5/1/17	TRUE	Female	76	TRUE	NA	NA	NA	NA	NA	NA	NA	NA	NA	NA	NA	NA	NA	NA	NA	NA	Oral	NA	NA
109	5/1/17	TRUE	Female	76	TRUE	NA	NA	NA	NA	NA	NA	NA	NA	NA	NA	NA	NA	NA	NA	NA	NA	Rectal	NA	NA
110	30/12/16	TRUE	Male	74	FALSE	NA	NA	NA	NA	NA	NA	NA	NA	NA	NA	NA	NA	NA	NA	NA	NA	Oral	FALSE	NA
110	30/12/16	TRUE	Male	74	FALSE	NA	NA	NA	NA	NA	NA	NA	NA	NA	NA	NA	NA	NA	NA	NA	NA	Rectal	NA	NA
111	30/12/16	TRUE	Female	78	TRUE	NA	NA	NA	NA	NA	NA	NA	NA	NA	NA	NA	NA	NA	NA	NA	NA	Rectal	FALSE	NA
111	30/12/16	TRUE	Female	78	TRUE	NA	NA	NA	NA	NA	NA	NA	NA	NA	NA	NA	NA	NA	NA	NA	NA	Oral	FALSE	NA
112	30/12/16	TRUE	Male	79	FALSE	NA	NA	NA	NA	NA	NA	NA	NA	NA	NA	NA	NA	NA	NA	NA	NA	Rectal	NA	NA
112	30/12/16	TRUE	Male	79	FALSE	NA	NA	NA	NA	NA	NA	NA	NA	NA	NA	NA	NA	NA	NA	NA	NA	Oral	FALSE	NA
113	30/12/16	TRUE	Male	82	TRUE	NA	NA	NA	NA	NA	NA	NA	NA	NA	NA	NA	NA	NA	NA	NA	NA	Oral	NA	NA
113	30/12/16	TRUE	Male	82	TRUE	NA	NA	NA	NA	NA	NA	NA	NA	NA	NA	NA	NA	NA	NA	NA	NA	Rectal	NA	NA
114	30/12/16	TRUE	Male	75	FALSE	52	70	0	7.5	6.3	0	0.1	1	0.2	0	0	0	0	0	0	37.4	Rectal	NA	NA
114	30/12/16	TRUE	Male	75	FALSE	52	70	0	7.5	6.3	0	0.1	1	0.2	0	0	0	0	0	0	37.4	Oral	FALSE	NA
114	23/1/17	TRUE	Male	82	FALSE	31	53	0.013	11.6	7.8	0.3	0.1	2.6	0.8	++	+	+	+	0	0	37.6	Rectal	FALSE	NA
114	23/1/17	TRUE	Male	82	FALSE	31	53	0.013	11.6	7.8	0.3	0.1	2.6	0.8	++	+	+	+	0	0	37.6	Oral	NA	NA
115	30/12/16	TRUE	Female	76	TRUE	NA	NA	NA	NA	NA	NA	NA	NA	NA	NA	NA	NA	NA	NA	NA	NA	Rectal	NA	NA
115	30/12/16	TRUE	Female	76	TRUE	NA	NA	NA	NA	NA	NA	NA	NA	NA	NA	NA	NA	NA	NA	NA	NA	Oral	NA	NA
116	30/12/16	TRUE	Female	74	FALSE	NA	NA	NA	NA	NA	NA	NA	NA	NA	NA	NA	NA	NA	NA	NA	NA	Oral	FALSE	NA
116	30/12/16	TRUE	Female	74	FALSE	NA	NA	NA	NA	NA	NA	NA	NA	NA	NA	NA	NA	NA	NA	NA	NA	Rectal	NA	NA
117	30/12/16	TRUE	Male	78	TRUE	NA	NA	NA	NA	NA	NA	NA	NA	NA	NA	NA	NA	NA	NA	NA	NA	Rectal	TRUE	FALSE
117	30/12/16	TRUE	Male	78	TRUE	NA	NA	NA	NA	NA	NA	NA	NA	NA	NA	NA	NA	NA	NA	NA	NA	Oral	FALSE	NA
118	30/12/16	TRUE	Female	76	TRUE	NA	NA	NA	NA	NA	NA	NA	NA	NA	NA	NA	NA	NA	NA	NA	NA	Oral	FALSE	NA
118	30/12/16	TRUE	Female	76	TRUE	NA	NA	NA	NA	NA	NA	NA	NA	NA	NA	NA	NA	NA	NA	NA	NA	Rectal	FALSE	NA
118	18/2/17	TRUE	Female	96	TRUE	NA	NA	NA	NA	NA	NA	NA	NA	NA	NA	NA	NA	NA	NA	NA	NA	Rectal	TRUE	FALSE
118	18/2/17	TRUE	Female	96	TRUE	NA	NA	NA	NA	NA	NA	NA	NA	NA	NA	NA	NA	NA	NA	NA	NA	Oral	FALSE	NA
119	30/12/16	TRUE	Male	75	TRUE	NA	NA	NA	NA	NA	NA	NA	NA	NA	NA	NA	NA	NA	NA	NA	NA	Oral	NA	NA
119	30/12/16	TRUE	Male	75	TRUE	NA	NA	NA	NA	NA	NA	NA	NA	NA	NA	NA	NA	NA	NA	NA	NA	Rectal	NA	NA
120	30/12/16	TRUE	Female	73	FALSE	52	69	0	9.8	8.1	0	0.2	1.3	0.2	0	0	0	0	0	0	36.7	Oral	FALSE	NA
120	30/12/16	TRUE	Female	73	FALSE	52	69	0	9.8	8.1	0	0.2	1.3	0.2	0	0	0	0	0	0	36.7	Rectal	NA	NA
120	9/1/17	TRUE	Female	78	FALSE	38	64	0.003	9.7	6.4	0	0.3	1.9	1.1	0	0	+	+	0	0	37.8	Rectal	NA	NA
120	9/1/17	TRUE	Female	78	FALSE	38	64	0.003	9.7	6.4	0	0.3	1.9	1.1	0	0	+	+	0	0	37.8	Oral	FALSE	NA
120	23/1/17	TRUE	Female	80	FALSE	34	64	0.003	11.2	7.3	0	0.6	3.1	0.2	0	0	++	++	0	0	38	Rectal	FALSE	NA
120	23/1/17	TRUE	Female	80	FALSE	34	64	0.003	11.2	7.3	0	0.6	3.1	0.2	0	0	++	++	0	0	38	Oral	NA	NA
120	11/2/17	TRUE	Female	90	FALSE	32	65	0	13.3	10	0	0.4	2.1	0.8	+	+	0	+	0	0	38.4	Rectal	NA	NA
120	11/2/17	TRUE	Female	90	FALSE	32	65	0	13.3	10	0	0.4	2.1	0.8	+	+	0	+	0	0	38.4	Oral	TRUE	TRUE
120	27/2/17	TRUE	Female	91	FALSE	37	67	0.001	11.6	7.5	0	0.2	3.1	0.7	0	+	0	0	0	0	38.3	Oral	NA	NA
120	27/2/17	TRUE	Female	91	FALSE	37	67	0.001	11.6	7.5	0	0.2	3.1	0.7	0	+	0	0	0	0	38.3	Rectal	NA	NA
120	28/2/17	TRUE	Female	98	FALSE	35	69	0.001	6.5	5.1	0	0.1	1.1	0.2	+	+	0	+++	0	0	38.4	Rectal	TRUE	TRUE
120	28/2/17	TRUE	Female	98	FALSE	35	69	0.001	6.5	5.1	0	0.1	1.1	0.2	+	+	0	+++	0	0	38.4	Oral	TRUE	TRUE
121	30/12/16	TRUE	Male	74	TRUE	NA	NA	NA	NA	NA	NA	NA	NA	NA	NA	NA	NA	NA	NA	NA	NA	Rectal	NA	NA
121	30/12/16	TRUE	Male	74	TRUE	NA	NA	NA	NA	NA	NA	NA	NA	NA	NA	NA	NA	NA	NA	NA	NA	Oral	FALSE	NA
122	30/12/16	TRUE	Male	76	FALSE	NA	NA	NA	NA	NA	NA	NA	NA	NA	NA	NA	NA	NA	NA	NA	NA	Oral	NA	NA
122	30/12/16	TRUE	Male	76	FALSE	NA	NA	NA	NA	NA	NA	NA	NA	NA	NA	NA	NA	NA	NA	NA	NA	Rectal	TRUE	FALSE
122	28/2/17	FALSE	Male	91	FALSE	NA	NA	NA	NA	NA	NA	NA	NA	NA	NA	NA	NA	NA	NA	NA	NA	Oral	TRUE	FALSE
122	28/2/17	FALSE	Male	91	FALSE	NA	NA	NA	NA	NA	NA	NA	NA	NA	NA	NA	NA	NA	NA	NA	NA	Rectal	TRUE	FALSE
123	30/12/16	TRUE	Male	74	TRUE	NA	NA	NA	NA	NA	NA	NA	NA	NA	NA	NA	NA	NA	NA	NA	NA	Rectal	TRUE	FALSE
123	30/12/16	TRUE	Male	74	TRUE	NA	NA	NA	NA	NA	NA	NA	NA	NA	NA	NA	NA	NA	NA	NA	NA	Oral	NA	NA
123	20/1/17	TRUE	Male	84	TRUE	NA	NA	NA	NA	NA	NA	NA	NA	NA	NA	NA	NA	NA	NA	NA	NA	Oral	NA	NA
123	20/1/17	TRUE	Male	84	TRUE	NA	NA	NA	NA	NA	NA	NA	NA	NA	NA	NA	NA	NA	NA	NA	NA	Rectal	TRUE	FALSE
123	3/3/17	TRUE	Male	97	TRUE	NA	NA	NA	NA	NA	NA	NA	NA	NA	NA	NA	NA	NA	NA	NA	NA	Rectal	TRUE	FALSE
123	3/3/17	TRUE	Male	97	TRUE	NA	NA	NA	NA	NA	NA	NA	NA	NA	NA	NA	NA	NA	NA	NA	NA	Oral	NA	NA
124	30/12/16	TRUE	Male	65	FALSE	NA	NA	NA	NA	NA	NA	NA	NA	NA	NA	NA	NA	NA	NA	NA	NA	Rectal	NA	NA
124	30/12/16	TRUE	Male	65	FALSE	NA	NA	NA	NA	NA	NA	NA	NA	NA	NA	NA	NA	NA	NA	NA	NA	Oral	FALSE	NA
124	9/1/17	FALSE	Male	75	FALSE	NA	NA	NA	NA	NA	NA	NA	NA	NA	NA	NA	NA	NA	NA	NA	NA	NA	NA	NA
125	30/12/16	TRUE	Female	72	TRUE	NA	NA	NA	NA	NA	NA	NA	NA	NA	NA	NA	NA	NA	NA	NA	NA	Rectal	NA	NA
125	30/12/16	TRUE	Female	72	TRUE	NA	NA	NA	NA	NA	NA	NA	NA	NA	NA	NA	NA	NA	NA	NA	NA	Oral	FALSE	NA
126	30/12/16	TRUE	Male	75	FALSE	40	59	0	15.1	9.5	0	0.2	3.6	1.8	0	0	0	0	0	+	37.2	Rectal	FALSE	NA
126	30/12/16	TRUE	Male	75	FALSE	40	59	0	15.1	9.5	0	0.2	3.6	1.8	0	0	0	0	0	+	37.2	Oral	NA	NA
126	10/2/17	TRUE	Male	94	FALSE	36	62	0.001	8	5.4	0	0.5	1.6	0.5	0	+	0	0	0	0	38.1	Rectal	TRUE	TRUE
126	10/2/17	TRUE	Male	94	FALSE	36	62	0.001	8	5.4	0	0.5	1.6	0.5	0	+	0	0	0	0	38.1	Oral	NA	NA
127	30/12/16	TRUE	Male	72	FALSE	NA	NA	NA	NA	NA	NA	NA	NA	NA	NA	NA	NA	NA	NA	NA	NA	Oral	FALSE	NA
127	30/12/16	TRUE	Male	72	FALSE	NA	NA	NA	NA	NA	NA	NA	NA	NA	NA	NA	NA	NA	NA	NA	NA	Rectal	NA	NA
128	30/12/16	TRUE	Male	73	TRUE	NA	NA	NA	NA	NA	NA	NA	NA	NA	NA	NA	NA	NA	NA	NA	NA	Rectal	FALSE	NA
128	30/12/16	TRUE	Male	73	TRUE	NA	NA	NA	NA	NA	NA	NA	NA	NA	NA	NA	NA	NA	NA	NA	NA	Oral	TRUE	FALSE
129	30/12/16	TRUE	Male	76	FALSE	NA	NA	NA	NA	NA	NA	NA	NA	NA	NA	NA	NA	NA	NA	NA	NA	Rectal	TRUE	FALSE
129	30/12/16	TRUE	Male	76	FALSE	NA	NA	NA	NA	NA	NA	NA	NA	NA	NA	NA	NA	NA	NA	NA	NA	Oral	FALSE	NA
130	30/12/16	TRUE	Female	69	TRUE	NA	NA	NA	NA	NA	NA	NA	NA	NA	NA	NA	NA	NA	NA	NA	NA	Oral	FALSE	NA
130	30/12/16	TRUE	Female	69	TRUE	NA	NA	NA	NA	NA	NA	NA	NA	NA	NA	NA	NA	NA	NA	NA	NA	Rectal	NA	NA
131	30/12/16	TRUE	Female	74	TRUE	NA	NA	NA	NA	NA	NA	NA	NA	NA	NA	NA	NA	NA	NA	NA	NA	Oral	FALSE	NA
131	30/12/16	TRUE	Female	74	TRUE	NA	NA	NA	NA	NA	NA	NA	NA	NA	NA	NA	NA	NA	NA	NA	NA	Rectal	FALSE	NA
131	27/1/17	FALSE	Female	90	TRUE	NA	NA	NA	NA	NA	NA	NA	NA	NA	NA	NA	NA	NA	NA	NA	NA	Rectal	TRUE	FALSE
131	27/1/17	FALSE	Female	90	TRUE	NA	NA	NA	NA	NA	NA	NA	NA	NA	NA	NA	NA	NA	NA	NA	NA	Oral	TRUE	FALSE
132	30/12/16	TRUE	Male	79	TRUE	56	69	0.002	8.4	6.8	0	0.2	1.3	0.2	0	0	0	0	0	0	37.2	Oral	FALSE	NA
132	30/12/16	TRUE	Male	79	TRUE	56	69	0.002	8.4	6.8	0	0.2	1.3	0.2	0	0	0	0	0	0	37.2	Rectal	FALSE	NA
132	9/1/17	TRUE	Male	85	TRUE	34	64	0.002	12.2	8.1	0	0.5	3.3	0.4	0	0	0	0	0	0	37	Rectal	FALSE	NA
132	9/1/17	TRUE	Male	85	TRUE	34	64	0.002	12.2	8.1	0	0.5	3.3	0.4	0	0	0	0	0	0	37	Oral	FALSE	NA
132	23/1/17	TRUE	Male	92	TRUE	36	66	0.006	14	10.5	0	0.8	2.7	0	0	0	0	0	0	0	38.4	Oral	FALSE	NA
132	23/1/17	TRUE	Male	92	TRUE	36	66	0.006	14	10.5	0	0.8	2.7	0	0	0	0	0	0	0	38.4	Rectal	TRUE	FALSE
132	9/2/17	TRUE	Male	98	TRUE	37	73	0	11.7	7.8	0	0.5	2.3	1.1	0	+	0	0	0	0	38.4	Rectal	FALSE	NA
132	9/2/17	TRUE	Male	98	TRUE	37	73	0	11.7	7.8	0	0.5	2.3	1.1	0	+	0	0	0	0	38.4	Oral	FALSE	NA
132	3/3/17	TRUE	Male	108	TRUE	36	72	0	12.7	7.4	0	0.9	3.6	0.9	0	0	0	0	0	0	38.2	Rectal	TRUE	FALSE
132	3/3/17	TRUE	Male	108	TRUE	36	72	0	12.7	7.4	0	0.9	3.6	0.9	0	0	0	0	0	0	38.2	Oral	FALSE	NA
133	30/12/16	TRUE	Female	71	TRUE	NA	NA	NA	NA	NA	NA	NA	NA	NA	NA	NA	NA	NA	NA	NA	NA	Oral	NA	NA
133	30/12/16	TRUE	Female	71	TRUE	NA	NA	NA	NA	NA	NA	NA	NA	NA	NA	NA	NA	NA	NA	NA	NA	Rectal	NA	NA
133	1/3/17	TRUE	Female	94	TRUE	NA	NA	NA	NA	NA	NA	NA	NA	NA	NA	NA	NA	NA	NA	NA	NA	Oral	NA	NA
133	1/3/17	TRUE	Female	94	TRUE	NA	NA	NA	NA	NA	NA	NA	NA	NA	NA	NA	NA	NA	NA	NA	NA	Rectal	NA	NA
134	30/12/16	TRUE	Female	69	TRUE	NA	NA	NA	NA	NA	NA	NA	NA	NA	NA	NA	NA	NA	NA	NA	NA	Oral	TRUE	FALSE
134	30/12/16	TRUE	Female	69	TRUE	NA	NA	NA	NA	NA	NA	NA	NA	NA	NA	NA	NA	NA	NA	NA	NA	Rectal	FALSE	NA
134	30/12/16	TRUE	Female	69	TRUE	NA	NA	NA	NA	NA	NA	NA	NA	NA	NA	NA	NA	NA	NA	NA	NA	Rectal	NA	NA
134	2/1/17	TRUE	Female	71	TRUE	NA	NA	NA	NA	NA	NA	NA	NA	NA	NA	NA	NA	NA	NA	NA	NA	Rectal	FALSE	NA
134	2/1/17	TRUE	Female	71	TRUE	NA	NA	NA	NA	NA	NA	NA	NA	NA	NA	NA	NA	NA	NA	NA	NA	Oral	FALSE	NA
135	30/12/16	TRUE	Male	74	TRUE	NA	NA	NA	NA	NA	NA	NA	NA	NA	NA	NA	NA	NA	NA	NA	NA	Oral	FALSE	NA
135	30/12/16	TRUE	Male	74	TRUE	NA	NA	NA	NA	NA	NA	NA	NA	NA	NA	NA	NA	NA	NA	NA	NA	Rectal	FALSE	NA
136	31/12/16	TRUE	Male	72	FALSE	NA	NA	NA	NA	NA	NA	NA	NA	NA	NA	NA	NA	NA	NA	NA	NA	Oral	NA	NA
136	31/12/16	TRUE	Male	72	FALSE	NA	NA	NA	NA	NA	NA	NA	NA	NA	NA	NA	NA	NA	NA	NA	NA	Rectal	FALSE	NA
136	13/1/17	FALSE	Male	78	FALSE	NA	NA	NA	NA	NA	NA	NA	NA	NA	NA	NA	NA	NA	NA	NA	NA	NA	NA	NA
137	31/12/16	TRUE	Female	71	FALSE	NA	NA	NA	NA	NA	NA	NA	NA	NA	NA	NA	NA	NA	NA	NA	NA	Oral	FALSE	NA
137	31/12/16	TRUE	Female	71	FALSE	NA	NA	NA	NA	NA	NA	NA	NA	NA	NA	NA	NA	NA	NA	NA	NA	Rectal	TRUE	FALSE
137	28/1/17	FALSE	Female	79	FALSE	NA	NA	NA	NA	NA	NA	NA	NA	NA	NA	NA	NA	NA	NA	NA	NA	Rectal	NA	NA
137	28/1/17	FALSE	Female	79	FALSE	NA	NA	NA	NA	NA	NA	NA	NA	NA	NA	NA	NA	NA	NA	NA	NA	Oral	NA	NA
138	31/12/16	TRUE	Female	77	TRUE	47	59	0	7.9	6.5	0	0.2	1.1	0.2	NA	NA	+	+	NA	NA	37.8	Oral	NA	NA
138	31/12/16	TRUE	Female	77	TRUE	47	59	0	7.9	6.5	0	0.2	1.1	0.2	NA	NA	+	+	NA	NA	37.8	Rectal	NA	NA
138	23/1/17	TRUE	Female	88	TRUE	35	58	0.003	2.3	1.6	0	0	0.6	0	0	0	0	0	0	0	37.8	Rectal	FALSE	NA
138	23/1/17	TRUE	Female	88	TRUE	35	58	0.003	2.3	1.6	0	0	0.6	0	0	0	0	0	0	0	37.8	Oral	TRUE	FALSE
138	16/2/17	TRUE	Female	101	TRUE	37	64	0	7.7	4.3	0	0.5	2.5	0.4	0	+	0	0	0	0	NA	Oral	NA	NA
138	16/2/17	TRUE	Female	101	TRUE	37	64	0	7.7	4.3	0	0.5	2.5	0.4	0	+	0	0	0	0	NA	Rectal	FALSE	NA
139	31/12/16	TRUE	Female	71	FALSE	NA	NA	NA	NA	NA	NA	NA	NA	NA	NA	NA	NA	NA	NA	NA	NA	Oral	FALSE	NA
139	31/12/16	TRUE	Female	71	FALSE	NA	NA	NA	NA	NA	NA	NA	NA	NA	NA	NA	NA	NA	NA	NA	NA	Rectal	FALSE	NA
140	31/12/16	TRUE	Female	73	FALSE	NA	NA	NA	NA	NA	NA	NA	NA	NA	NA	NA	NA	NA	NA	NA	NA	Oral	TRUE	FALSE
140	31/12/16	TRUE	Female	73	FALSE	NA	NA	NA	NA	NA	NA	NA	NA	NA	NA	NA	NA	NA	NA	NA	NA	Rectal	NA	NA
140	7/1/17	TRUE	Female	74	FALSE	NA	NA	NA	NA	NA	NA	NA	NA	NA	NA	NA	NA	NA	NA	NA	NA	Oral	NA	NA
140	7/1/17	TRUE	Female	74	FALSE	NA	NA	NA	NA	NA	NA	NA	NA	NA	NA	NA	NA	NA	NA	NA	NA	Rectal	NA	NA
140	28/1/17	FALSE	Female	86	FALSE	NA	NA	NA	NA	NA	NA	NA	NA	NA	NA	NA	NA	NA	NA	NA	NA	Rectal	FALSE	NA
140	28/1/17	FALSE	Female	86	FALSE	NA	NA	NA	NA	NA	NA	NA	NA	NA	NA	NA	NA	NA	NA	NA	NA	Oral	NA	NA
141	31/12/16	TRUE	Female	75	TRUE	NA	NA	NA	NA	NA	NA	NA	NA	NA	NA	NA	NA	NA	NA	NA	NA	Rectal	NA	NA
141	31/12/16	TRUE	Female	75	TRUE	NA	NA	NA	NA	NA	NA	NA	NA	NA	NA	NA	NA	NA	NA	NA	NA	Oral	FALSE	NA
141	8/2/17	TRUE	Female	91	TRUE	NA	NA	NA	NA	NA	NA	NA	NA	NA	NA	NA	NA	NA	NA	NA	NA	NA	NA	NA
141	21/2/17	TRUE	Female	91	TRUE	NA	NA	NA	NA	NA	NA	NA	NA	NA	NA	NA	NA	NA	NA	NA	NA	Rectal	TRUE	TRUE
141	21/2/17	TRUE	Female	91	TRUE	NA	NA	NA	NA	NA	NA	NA	NA	NA	NA	NA	NA	NA	NA	NA	NA	Oral	NA	NA
142	31/12/16	TRUE	Male	78	TRUE	NA	NA	NA	NA	NA	NA	NA	NA	NA	NA	NA	NA	NA	NA	NA	NA	Rectal	FALSE	NA
142	31/12/16	TRUE	Male	78	TRUE	NA	NA	NA	NA	NA	NA	NA	NA	NA	NA	NA	NA	NA	NA	NA	NA	Oral	FALSE	NA
143	31/12/16	TRUE	Female	72	FALSE	NA	NA	NA	NA	NA	NA	NA	NA	NA	NA	NA	NA	NA	NA	NA	NA	Oral	FALSE	NA
143	31/12/16	TRUE	Female	72	FALSE	NA	NA	NA	NA	NA	NA	NA	NA	NA	NA	NA	NA	NA	NA	NA	NA	Rectal	NA	NA
144	31/12/16	TRUE	Male	77	FALSE	49	76	0	9.5	7.3	0	0.2	1.6	0.4	0	0	0	0	0	0	37.7	Oral	NA	NA
144	31/12/16	TRUE	Male	77	FALSE	49	76	0	9.5	7.3	0	0.2	1.6	0.4	0	0	0	0	0	0	37.7	Rectal	FALSE	NA
144	19/1/17	TRUE	Male	82	FALSE	NA	NA	NA	NA	NA	NA	NA	NA	NA	NA	NA	NA	NA	NA	NA	NA	Oral	FALSE	NA
144	19/1/17	TRUE	Male	82	FALSE	NA	NA	NA	NA	NA	NA	NA	NA	NA	NA	NA	NA	NA	NA	NA	NA	Rectal	FALSE	NA
144	23/1/17	TRUE	Male	82	FALSE	36	58	0.002	7.8	4.8	0	0.1	2.7	0.2	0	0	0	0	0	0	38.6	Oral	FALSE	NA
144	23/1/17	TRUE	Male	82	FALSE	36	58	0.002	7.8	4.8	0	0.1	2.7	0.2	0	0	0	0	0	0	38.6	Rectal	NA	NA
144	8/2/17	TRUE	Male	91	FALSE	31	63	0.001	8.7	5.8	0	0.3	2.5	0.1	0	+	0	0	0	0	37.3	Oral	TRUE	FALSE
144	8/2/17	TRUE	Male	91	FALSE	31	63	0.001	8.7	5.8	0	0.3	2.5	0.1	0	+	0	0	0	0	37.3	Rectal	FALSE	NA
144	19/2/17	TRUE	Male	94	FALSE	NA	NA	NA	NA	NA	NA	NA	NA	NA	NA	NA	NA	NA	NA	NA	NA	Oral	NA	NA
144	19/2/17	TRUE	Male	94	FALSE	NA	NA	NA	NA	NA	NA	NA	NA	NA	NA	NA	NA	NA	NA	NA	NA	Rectal	TRUE	FALSE
144	27/2/17	TRUE	Male	95	FALSE	31	65	0	9.5	6	0	0.6	2.5	0.5	+	+	0	0	0	0	38.4	Oral	FALSE	NA
144	27/2/17	TRUE	Male	95	FALSE	31	65	0	9.5	6	0	0.6	2.5	0.5	+	+	0	0	0	0	38.4	Rectal	NA	NA
144	4/3/17	FALSE	Male	96	FALSE	NA	NA	NA	NA	NA	NA	NA	NA	NA	NA	NA	NA	NA	NA	NA	NA	NA	NA	NA
145	31/12/16	TRUE	Female	71	TRUE	NA	NA	NA	NA	NA	NA	NA	NA	NA	NA	NA	NA	NA	NA	NA	NA	Oral	FALSE	NA
145	31/12/16	TRUE	Female	71	TRUE	NA	NA	NA	NA	NA	NA	NA	NA	NA	NA	NA	NA	NA	NA	NA	NA	Rectal	FALSE	NA
146	31/12/16	TRUE	Male	77	FALSE	NA	NA	NA	NA	NA	NA	NA	NA	NA	NA	NA	NA	NA	NA	NA	NA	Rectal	FALSE	NA
146	31/12/16	TRUE	Male	77	FALSE	NA	NA	NA	NA	NA	NA	NA	NA	NA	NA	NA	NA	NA	NA	NA	NA	Oral	FALSE	NA
146	28/2/17	TRUE	Male	101	FALSE	NA	NA	NA	NA	NA	NA	NA	NA	NA	NA	NA	NA	NA	NA	NA	NA	Oral	NA	NA
146	28/2/17	TRUE	Male	101	FALSE	NA	NA	NA	NA	NA	NA	NA	NA	NA	NA	NA	NA	NA	NA	NA	NA	Rectal	TRUE	TRUE
147	31/12/16	TRUE	Male	74	FALSE	NA	NA	NA	NA	NA	NA	NA	NA	NA	NA	NA	NA	NA	NA	NA	NA	Oral	TRUE	FALSE
147	31/12/16	TRUE	Male	74	FALSE	NA	NA	NA	NA	NA	NA	NA	NA	NA	NA	NA	NA	NA	NA	NA	NA	Rectal	NA	NA
148	31/12/16	TRUE	Female	76	FALSE	NA	NA	NA	NA	NA	NA	NA	NA	NA	NA	NA	NA	NA	NA	NA	NA	Oral	FALSE	NA
148	31/12/16	TRUE	Female	76	FALSE	NA	NA	NA	NA	NA	NA	NA	NA	NA	NA	NA	NA	NA	NA	NA	NA	Rectal	NA	NA
148	16/2/17	TRUE	Female	90	FALSE	NA	NA	NA	NA	NA	NA	NA	NA	NA	NA	NA	NA	NA	NA	NA	NA	Oral	NA	NA
148	16/2/17	TRUE	Female	90	FALSE	NA	NA	NA	NA	NA	NA	NA	NA	NA	NA	NA	NA	NA	NA	NA	NA	Rectal	FALSE	NA
149	31/12/16	TRUE	Male	78	TRUE	NA	NA	NA	NA	NA	NA	NA	NA	NA	NA	NA	NA	NA	NA	NA	NA	Rectal	NA	NA
149	31/12/16	TRUE	Male	78	TRUE	NA	NA	NA	NA	NA	NA	NA	NA	NA	NA	NA	NA	NA	NA	NA	NA	Oral	NA	NA
149	12/2/17	TRUE	Male	95	TRUE	NA	NA	NA	NA	NA	NA	NA	NA	NA	NA	NA	NA	NA	NA	NA	NA	Rectal	NA	NA
149	12/2/17	TRUE	Male	95	TRUE	NA	NA	NA	NA	NA	NA	NA	NA	NA	NA	NA	NA	NA	NA	NA	NA	Oral	NA	NA
149	18/2/17	FALSE	Male	97	TRUE	NA	NA	NA	NA	NA	NA	NA	NA	NA	NA	NA	NA	NA	NA	NA	NA	Rectal	NA	NA
149	18/2/17	FALSE	Male	97	TRUE	NA	NA	NA	NA	NA	NA	NA	NA	NA	NA	NA	NA	NA	NA	NA	NA	Oral	FALSE	NA
150	31/12/16	TRUE	Female	73	TRUE	48	62	0	13.7	11.5	0	0.1	1.6	0.4	NA	NA	+	+	NA	NA	37.5	Rectal	TRUE	FALSE
150	31/12/16	TRUE	Female	73	TRUE	48	62	0	13.7	11.5	0	0.1	1.6	0.4	NA	NA	+	+	NA	NA	37.5	Oral	TRUE	FALSE
150	24/1/17	TRUE	Female	82	TRUE	37	66	0	4	3.1	0	0.1	0.8	0	0	0	0	++	0	0	38.5	Oral	FALSE	NA
150	24/1/17	TRUE	Female	82	TRUE	37	66	0	4	3.1	0	0.1	0.8	0	0	0	0	++	0	0	38.5	Rectal	FALSE	NA
150	9/2/17	TRUE	Female	85	TRUE	34	74	NA	11.5	8.2	0	0.3	2.9	0.1	0	+	0	0	0	0	37.6	Oral	FALSE	NA
150	9/2/17	TRUE	Female	85	TRUE	34	74	NA	11.5	8.2	0	0.3	2.9	0.1	0	+	0	0	0	0	37.6	Rectal	NA	NA
151	31/12/16	TRUE	Male	68	TRUE	NA	NA	NA	NA	NA	NA	NA	NA	NA	NA	NA	NA	NA	NA	NA	NA	Rectal	FALSE	NA
151	31/12/16	TRUE	Male	68	TRUE	NA	NA	NA	NA	NA	NA	NA	NA	NA	NA	NA	NA	NA	NA	NA	NA	Oral	FALSE	NA
152	31/12/16	TRUE	Female	69	TRUE	NA	NA	NA	NA	NA	NA	NA	NA	NA	NA	NA	NA	NA	NA	NA	NA	Rectal	NA	NA
152	31/12/16	TRUE	Female	69	TRUE	NA	NA	NA	NA	NA	NA	NA	NA	NA	NA	NA	NA	NA	NA	NA	NA	Oral	FALSE	NA
153	31/12/16	TRUE	Female	75	FALSE	NA	NA	NA	NA	NA	NA	NA	NA	NA	NA	NA	NA	NA	NA	NA	NA	Oral	FALSE	NA
153	31/12/16	TRUE	Female	75	FALSE	NA	NA	NA	NA	NA	NA	NA	NA	NA	NA	NA	NA	NA	NA	NA	NA	Rectal	NA	NA
154	31/12/16	TRUE	Male	73	TRUE	NA	NA	NA	NA	NA	NA	NA	NA	NA	NA	NA	NA	NA	NA	NA	NA	Rectal	FALSE	NA
154	31/12/16	TRUE	Male	73	TRUE	NA	NA	NA	NA	NA	NA	NA	NA	NA	NA	NA	NA	NA	NA	NA	NA	Oral	FALSE	NA
155	31/12/16	TRUE	Male	78	TRUE	NA	NA	NA	NA	NA	NA	NA	NA	NA	NA	NA	NA	NA	NA	NA	NA	Rectal	FALSE	NA
155	31/12/16	TRUE	Male	78	TRUE	NA	NA	NA	NA	NA	NA	NA	NA	NA	NA	NA	NA	NA	NA	NA	NA	Oral	FALSE	NA
156	31/12/16	TRUE	Female	72	TRUE	50	70	0.001	15.3	10.6	0	0.5	2.4	1.8	0	0	0	0	0	0	38.3	Rectal	NA	NA
156	31/12/16	TRUE	Female	72	TRUE	50	70	0.001	15.3	10.6	0	0.5	2.4	1.8	0	0	0	0	0	0	38.3	Oral	NA	NA
156	28/1/17	TRUE	Female	86	TRUE	36	61	0	8.9	5.8	0	0.4	2.7	0.1	0	+	0	0	0	0	38.2	Oral	NA	NA
156	28/1/17	TRUE	Female	86	TRUE	36	61	0	8.9	5.8	0	0.4	2.7	0.1	0	+	0	0	0	0	38.2	Rectal	FALSE	NA
156	10/2/17	TRUE	Female	91	TRUE	35	64	0.001	7.3	5.6	0	0.2	1.3	0.1	0	+	0	0	0	0	38.3	Oral	NA	NA
156	10/2/17	TRUE	Female	91	TRUE	35	64	0.001	7.3	5.6	0	0.2	1.3	0.1	0	+	0	0	0	0	38.3	Rectal	FALSE	NA
157	31/12/16	TRUE	Male	77	FALSE	NA	NA	NA	NA	NA	NA	NA	NA	NA	NA	NA	NA	NA	NA	NA	NA	Rectal	NA	NA
157	31/12/16	TRUE	Male	77	FALSE	NA	NA	NA	NA	NA	NA	NA	NA	NA	NA	NA	NA	NA	NA	NA	NA	Oral	NA	NA
158	2/1/17	TRUE	Male	75	TRUE	NA	NA	NA	NA	NA	NA	NA	NA	NA	NA	NA	NA	NA	NA	NA	NA	Oral	NA	NA
158	2/1/17	TRUE	Male	75	TRUE	NA	NA	NA	NA	NA	NA	NA	NA	NA	NA	NA	NA	NA	NA	NA	NA	Rectal	NA	NA
158	23/2/17	TRUE	Male	95	TRUE	NA	NA	NA	NA	NA	NA	NA	NA	NA	NA	NA	NA	NA	NA	NA	NA	Rectal	TRUE	FALSE
158	23/2/17	TRUE	Male	95	TRUE	NA	NA	NA	NA	NA	NA	NA	NA	NA	NA	NA	NA	NA	NA	NA	NA	Oral	NA	NA
159	2/1/17	TRUE	Female	73	FALSE	NA	NA	NA	NA	NA	NA	NA	NA	NA	NA	NA	NA	NA	NA	NA	NA	Rectal	TRUE	FALSE
159	2/1/17	TRUE	Female	73	FALSE	NA	NA	NA	NA	NA	NA	NA	NA	NA	NA	NA	NA	NA	NA	NA	NA	Oral	FALSE	NA
160	2/1/17	TRUE	Male	77	TRUE	NA	NA	NA	NA	NA	NA	NA	NA	NA	NA	NA	NA	NA	NA	NA	NA	Rectal	FALSE	NA
160	2/1/17	TRUE	Male	77	TRUE	NA	NA	NA	NA	NA	NA	NA	NA	NA	NA	NA	NA	NA	NA	NA	NA	Oral	FALSE	NA
161	2/1/17	TRUE	Male	75	FALSE	NA	NA	NA	NA	NA	NA	NA	NA	NA	NA	NA	NA	NA	NA	NA	NA	Rectal	FALSE	NA
161	2/1/17	TRUE	Male	75	FALSE	NA	NA	NA	NA	NA	NA	NA	NA	NA	NA	NA	NA	NA	NA	NA	NA	Oral	FALSE	NA
162	2/1/17	TRUE	Female	72	FALSE	45	66	0	13.7	11.2	0	0.4	1.8	0.3	0	0	0	0	0	0	37.2	Oral	NA	NA
162	2/1/17	TRUE	Female	72	FALSE	45	66	0	13.7	11.2	0	0.4	1.8	0.3	0	0	0	0	0	0	37.2	Rectal	FALSE	NA
162	23/1/17	TRUE	Female	79	FALSE	34	60	0.012	8.4	5.8	0	0.2	2.2	0.3	0	0	0	0	0	0	38.2	Rectal	FALSE	NA
162	23/1/17	TRUE	Female	79	FALSE	34	60	0.012	8.4	5.8	0	0.2	2.2	0.3	0	0	0	0	0	0	38.2	Oral	NA	NA
162	10/2/17	TRUE	Female	85	FALSE	32	63	0	5.5	4.3	0	0.1	1	0.1	0	+	0	0	0	0	38.6	Oral	NA	NA
162	10/2/17	TRUE	Female	85	FALSE	32	63	0	5.5	4.3	0	0.1	1	0.1	0	+	0	0	0	0	38.6	Rectal	FALSE	NA
163	2/1/17	TRUE	Female	76	TRUE	NA	NA	NA	NA	NA	NA	NA	NA	NA	NA	NA	NA	NA	NA	NA	NA	Rectal	FALSE	NA
163	2/1/17	TRUE	Female	76	TRUE	NA	NA	NA	NA	NA	NA	NA	NA	NA	NA	NA	NA	NA	NA	NA	NA	Oral	FALSE	NA
163	4/1/17	FALSE	Female	80	TRUE	NA	NA	NA	NA	NA	NA	NA	NA	NA	NA	NA	NA	NA	NA	NA	NA	Rectal	FALSE	NA
163	4/1/17	FALSE	Female	80	TRUE	NA	NA	NA	NA	NA	NA	NA	NA	NA	NA	NA	NA	NA	NA	NA	NA	Oral	FALSE	NA
164	2/1/17	TRUE	Male	76	TRUE	NA	NA	NA	NA	NA	NA	NA	NA	NA	NA	NA	NA	NA	NA	NA	NA	Oral	TRUE	FALSE
164	2/1/17	TRUE	Male	76	TRUE	NA	NA	NA	NA	NA	NA	NA	NA	NA	NA	NA	NA	NA	NA	NA	NA	Rectal	FALSE	NA
164	7/2/17	TRUE	Male	94	TRUE	NA	NA	NA	NA	NA	NA	NA	NA	NA	NA	NA	NA	NA	NA	NA	NA	Rectal	NA	NA
164	7/2/17	TRUE	Male	94	TRUE	NA	NA	NA	NA	NA	NA	NA	NA	NA	NA	NA	NA	NA	NA	NA	NA	Oral	FALSE	NA
164	10/3/17	TRUE	Male	107	TRUE	NA	NA	NA	NA	NA	NA	NA	NA	NA	NA	NA	NA	NA	NA	NA	NA	Rectal	TRUE	FALSE
164	10/3/17	TRUE	Male	107	TRUE	NA	NA	NA	NA	NA	NA	NA	NA	NA	NA	NA	NA	NA	NA	NA	NA	Oral	TRUE	FALSE
165	2/1/17	TRUE	Female	75	TRUE	NA	NA	NA	NA	NA	NA	NA	NA	NA	NA	NA	NA	NA	NA	NA	NA	Oral	FALSE	NA
165	2/1/17	TRUE	Female	75	TRUE	NA	NA	NA	NA	NA	NA	NA	NA	NA	NA	NA	NA	NA	NA	NA	NA	Rectal	FALSE	NA
166	2/1/17	TRUE	Male	74	FALSE	NA	NA	NA	NA	NA	NA	NA	NA	NA	NA	NA	NA	NA	NA	NA	NA	Oral	FALSE	NA
166	2/1/17	TRUE	Male	74	FALSE	NA	NA	NA	NA	NA	NA	NA	NA	NA	NA	NA	NA	NA	NA	NA	NA	Rectal	FALSE	NA
167	2/1/17	TRUE	Female	71	FALSE	NA	NA	NA	NA	NA	NA	NA	NA	NA	NA	NA	NA	NA	NA	NA	NA	Oral	FALSE	NA
167	2/1/17	TRUE	Female	71	FALSE	NA	NA	NA	NA	NA	NA	NA	NA	NA	NA	NA	NA	NA	NA	NA	NA	Rectal	NA	NA
167	29/1/17	TRUE	Female	76	FALSE	NA	NA	NA	NA	NA	NA	NA	NA	NA	NA	NA	NA	NA	NA	NA	NA	Rectal	FALSE	NA
167	29/1/17	TRUE	Female	76	FALSE	NA	NA	NA	NA	NA	NA	NA	NA	NA	NA	NA	NA	NA	NA	NA	NA	Oral	NA	NA
167	8/2/17	FALSE	Female	81	FALSE	NA	NA	NA	NA	NA	NA	NA	NA	NA	NA	NA	NA	NA	NA	NA	NA	NA	NA	NA
168	2/1/17	TRUE	Female	67	TRUE	48	68	0	16.8	14.4	0	0.2	1.5	0.7	0	0	+	+	0	0	36	Rectal	FALSE	NA
168	2/1/17	TRUE	Female	67	TRUE	48	68	0	16.8	14.4	0	0.2	1.5	0.7	0	0	+	+	0	0	36	Oral	FALSE	NA
168	26/1/17	TRUE	Female	82	TRUE	35	64	0	10.3	7	0	0.2	3.1	0	0	0	+	+	0	0	37.1	Rectal	NA	NA
168	26/1/17	TRUE	Female	82	TRUE	35	64	0	10.3	7	0	0.2	3.1	0	0	0	+	+	0	0	37.1	Oral	FALSE	NA
168	25/2/17	TRUE	Female	96	TRUE	36	69	0	13.7	10.5	0	0.5	1.8	0.8	0	0	0	0	0	0	38.2	Oral	TRUE	TRUE
168	25/2/17	TRUE	Female	96	TRUE	36	69	0	13.7	10.5	0	0.5	1.8	0.8	0	0	0	0	0	0	38.2	Rectal	TRUE	TRUE
169	2/1/17	TRUE	Female	71	FALSE	NA	NA	NA	NA	NA	NA	NA	NA	NA	NA	NA	NA	NA	NA	NA	NA	Rectal	FALSE	NA
169	2/1/17	TRUE	Female	71	FALSE	NA	NA	NA	NA	NA	NA	NA	NA	NA	NA	NA	NA	NA	NA	NA	NA	Oral	FALSE	NA
169	5/3/17	TRUE	Female	94	FALSE	NA	NA	NA	NA	NA	NA	NA	NA	NA	NA	NA	NA	NA	NA	NA	NA	Oral	TRUE	FALSE
169	5/3/17	TRUE	Female	94	FALSE	NA	NA	NA	NA	NA	NA	NA	NA	NA	NA	NA	NA	NA	NA	NA	NA	Rectal	NA	NA
170	2/1/17	TRUE	Male	76	TRUE	NA	NA	NA	NA	NA	NA	NA	NA	NA	NA	NA	NA	NA	NA	NA	NA	Rectal	FALSE	NA
170	2/1/17	TRUE	Male	76	TRUE	NA	NA	NA	NA	NA	NA	NA	NA	NA	NA	NA	NA	NA	NA	NA	NA	Oral	FALSE	NA
170	26/1/17	TRUE	Male	90	TRUE	NA	NA	NA	NA	NA	NA	NA	NA	NA	NA	NA	NA	NA	NA	NA	NA	Oral	NA	NA
170	26/1/17	TRUE	Male	90	TRUE	NA	NA	NA	NA	NA	NA	NA	NA	NA	NA	NA	NA	NA	NA	NA	NA	Rectal	FALSE	NA
170	10/2/17	TRUE	Male	99	TRUE	NA	NA	NA	NA	NA	NA	NA	NA	NA	NA	NA	NA	NA	NA	NA	NA	Rectal	NA	NA
170	10/2/17	TRUE	Male	99	TRUE	NA	NA	NA	NA	NA	NA	NA	NA	NA	NA	NA	NA	NA	NA	NA	NA	Oral	NA	NA
171	2/1/17	TRUE	Female	75	TRUE	NA	NA	NA	NA	NA	NA	NA	NA	NA	NA	NA	NA	NA	NA	NA	NA	Oral	NA	NA
171	2/1/17	TRUE	Female	75	TRUE	NA	NA	NA	NA	NA	NA	NA	NA	NA	NA	NA	NA	NA	NA	NA	NA	Rectal	NA	NA
172	2/1/17	TRUE	Female	72	FALSE	NA	NA	NA	NA	NA	NA	NA	NA	NA	NA	NA	NA	NA	NA	NA	NA	Oral	NA	NA
172	2/1/17	TRUE	Female	72	FALSE	NA	NA	NA	NA	NA	NA	NA	NA	NA	NA	NA	NA	NA	NA	NA	NA	Rectal	FALSE	NA
173	2/1/17	TRUE	Female	76	TRUE	NA	NA	NA	NA	NA	NA	NA	NA	NA	NA	NA	NA	NA	NA	NA	NA	Rectal	NA	NA
173	2/1/17	TRUE	Female	76	TRUE	NA	NA	NA	NA	NA	NA	NA	NA	NA	NA	NA	NA	NA	NA	NA	NA	Oral	FALSE	NA
173	13/1/17	TRUE	Female	81	TRUE	NA	NA	NA	NA	NA	NA	NA	NA	NA	NA	NA	NA	NA	NA	NA	NA	Oral	NA	NA
173	13/1/17	TRUE	Female	81	TRUE	NA	NA	NA	NA	NA	NA	NA	NA	NA	NA	NA	NA	NA	NA	NA	NA	Rectal	TRUE	FALSE
173	21/2/17	TRUE	Female	97	TRUE	NA	NA	NA	NA	NA	NA	NA	NA	NA	NA	NA	NA	NA	NA	NA	NA	Rectal	NA	NA
173	21/2/17	TRUE	Female	97	TRUE	NA	NA	NA	NA	NA	NA	NA	NA	NA	NA	NA	NA	NA	NA	NA	NA	Oral	FALSE	NA
174	2/1/17	TRUE	Male	71	TRUE	53	63	0	18	15.5	0	0.4	2	0.2	0	0	+	+	0	0	37.2	Rectal	NA	NA
174	2/1/17	TRUE	Male	71	TRUE	53	63	0	18	15.5	0	0.4	2	0.2	0	0	+	+	0	0	37.2	Oral	FALSE	NA
174	14/1/17	FALSE	Male	74	TRUE	NA	NA	NA	NA	NA	NA	NA	NA	NA	NA	NA	NA	NA	NA	NA	NA	Oral	FALSE	NA
174	14/1/17	FALSE	Male	74	TRUE	NA	NA	NA	NA	NA	NA	NA	NA	NA	NA	NA	NA	NA	NA	NA	NA	Rectal	FALSE	NA
175	3/1/17	TRUE	Female	73	FALSE	NA	NA	NA	NA	NA	NA	NA	NA	NA	NA	NA	NA	NA	NA	NA	NA	Oral	NA	NA
175	3/1/17	TRUE	Female	73	FALSE	NA	NA	NA	NA	NA	NA	NA	NA	NA	NA	NA	NA	NA	NA	NA	NA	Rectal	NA	NA
176	3/1/17	TRUE	Female	72	FALSE	NA	NA	NA	NA	NA	NA	NA	NA	NA	NA	NA	NA	NA	NA	NA	NA	Rectal	NA	NA
176	3/1/17	TRUE	Female	72	FALSE	NA	NA	NA	NA	NA	NA	NA	NA	NA	NA	NA	NA	NA	NA	NA	NA	Oral	FALSE	NA
176	25/2/17	TRUE	Female	94	FALSE	NA	NA	NA	NA	NA	NA	NA	NA	NA	NA	NA	NA	NA	NA	NA	NA	Rectal	NA	NA
176	25/2/17	TRUE	Female	94	FALSE	NA	NA	NA	NA	NA	NA	NA	NA	NA	NA	NA	NA	NA	NA	NA	NA	Oral	NA	NA
176	28/2/17	FALSE	Female	92	FALSE	NA	NA	NA	NA	NA	NA	NA	NA	NA	NA	NA	NA	NA	NA	NA	NA	Rectal	NA	NA
176	28/2/17	FALSE	Female	92	FALSE	NA	NA	NA	NA	NA	NA	NA	NA	NA	NA	NA	NA	NA	NA	NA	NA	Oral	TRUE	TRUE
177	3/1/17	TRUE	Male	78	FALSE	NA	NA	NA	NA	NA	NA	NA	NA	NA	NA	NA	NA	NA	NA	NA	NA	Oral	FALSE	NA
177	3/1/17	TRUE	Male	78	FALSE	NA	NA	NA	NA	NA	NA	NA	NA	NA	NA	NA	NA	NA	NA	NA	NA	Rectal	FALSE	NA
177	19/1/17	TRUE	Male	83	FALSE	NA	NA	NA	NA	NA	NA	NA	NA	NA	NA	NA	NA	NA	NA	NA	NA	Rectal	FALSE	NA
177	19/1/17	TRUE	Male	83	FALSE	NA	NA	NA	NA	NA	NA	NA	NA	NA	NA	NA	NA	NA	NA	NA	NA	Oral	FALSE	NA
178	3/1/17	TRUE	Female	67	TRUE	NA	NA	NA	NA	NA	NA	NA	NA	NA	NA	NA	NA	NA	NA	NA	NA	Oral	NA	NA
178	3/1/17	TRUE	Female	67	TRUE	NA	NA	NA	NA	NA	NA	NA	NA	NA	NA	NA	NA	NA	NA	NA	NA	Rectal	NA	NA
179	3/1/17	TRUE	Male	74	FALSE	NA	NA	NA	NA	NA	NA	NA	NA	NA	NA	NA	NA	NA	NA	NA	NA	Oral	TRUE	FALSE
179	3/1/17	TRUE	Male	74	FALSE	NA	NA	NA	NA	NA	NA	NA	NA	NA	NA	NA	NA	NA	NA	NA	NA	Rectal	TRUE	FALSE
180	3/1/17	TRUE	Male	70	FALSE	50	72	0	10.4	8.8	0	0.1	1	0.4	0	0	+	+	0	0	37.6	Oral	FALSE	NA
180	3/1/17	TRUE	Male	70	FALSE	50	72	0	10.4	8.8	0	0.1	1	0.4	0	0	+	+	0	0	37.6	Rectal	FALSE	NA
180	26/1/17	TRUE	Male	85	FALSE	39	63	0.003	11.2	7.3	0	0.4	3.2	0.2	0	0	+	+	0	0	37.4	Rectal	NA	NA
180	26/1/17	TRUE	Male	85	FALSE	39	63	0.003	11.2	7.3	0	0.4	3.2	0.2	0	0	+	+	0	0	37.4	Oral	FALSE	NA
180	25/2/17	TRUE	Male	94	FALSE	33	64	0	7	4.1	0	0.3	2.2	0.4	0	0	0	0	0	0	38	Oral	TRUE	TRUE
180	25/2/17	TRUE	Male	94	FALSE	33	64	0	7	4.1	0	0.3	2.2	0.4	0	0	0	0	0	0	38	NA	NA	NA
181	3/1/17	TRUE	Male	77	FALSE	NA	NA	NA	NA	NA	NA	NA	NA	NA	NA	NA	NA	NA	NA	NA	NA	Rectal	FALSE	NA
181	3/1/17	TRUE	Male	77	FALSE	NA	NA	NA	NA	NA	NA	NA	NA	NA	NA	NA	NA	NA	NA	NA	NA	Oral	FALSE	NA
182	3/1/17	TRUE	Male	70	FALSE	NA	NA	NA	NA	NA	NA	NA	NA	NA	NA	NA	NA	NA	NA	NA	NA	Rectal	FALSE	NA
182	3/1/17	TRUE	Male	70	FALSE	NA	NA	NA	NA	NA	NA	NA	NA	NA	NA	NA	NA	NA	NA	NA	NA	Oral	NA	NA
183	3/1/17	TRUE	Female	70	FALSE	NA	NA	NA	NA	NA	NA	NA	NA	NA	NA	NA	NA	NA	NA	NA	NA	Oral	FALSE	NA
183	3/1/17	TRUE	Female	70	FALSE	NA	NA	NA	NA	NA	NA	NA	NA	NA	NA	NA	NA	NA	NA	NA	NA	Rectal	NA	NA
184	3/1/17	TRUE	Female	73	TRUE	NA	NA	NA	NA	NA	NA	NA	NA	NA	NA	NA	NA	NA	NA	NA	NA	Oral	NA	NA
184	3/1/17	TRUE	Female	73	TRUE	NA	NA	NA	NA	NA	NA	NA	NA	NA	NA	NA	NA	NA	NA	NA	NA	Rectal	NA	NA
184	5/1/17	FALSE	Female	76	TRUE	NA	NA	NA	NA	NA	NA	NA	NA	NA	NA	NA	NA	NA	NA	NA	NA	Rectal	NA	NA
185	3/1/17	TRUE	Female	64	TRUE	NA	NA	NA	NA	NA	NA	NA	NA	NA	NA	NA	NA	NA	NA	NA	NA	Oral	FALSE	NA
185	3/1/17	TRUE	Female	64	TRUE	NA	NA	NA	NA	NA	NA	NA	NA	NA	NA	NA	NA	NA	NA	NA	NA	Rectal	FALSE	NA
186	3/1/17	TRUE	Male	83	FALSE	51	66	0	14.5	12.2	0	0.1	1.6	0.6	0	0	+	+	0	0	36.8	Oral	NA	NA
186	3/1/17	TRUE	Male	83	FALSE	51	66	0	14.5	12.2	0	0.1	1.6	0.6	0	0	+	+	0	0	36.8	Rectal	NA	NA
186	23/1/17	TRUE	Male	89	FALSE	37	64	0.005	10.3	7.5	0	0.4	1.9	0.5	0	0	0	0	0	0	38	Rectal	NA	NA
186	23/1/17	TRUE	Male	89	FALSE	37	64	0.005	10.3	7.5	0	0.4	1.9	0.5	0	0	0	0	0	0	38	Oral	NA	NA
186	10/2/17	TRUE	Male	96	FALSE	36	63	0.001	6.3	4.2	0	0.2	1.6	0.3	+	0	0	0	0	0	37.9	Rectal	TRUE	FALSE
186	10/2/17	TRUE	Male	96	FALSE	36	63	0.001	6.3	4.2	0	0.2	1.6	0.3	+	0	0	0	0	0	37.9	Oral	TRUE	TRUE
186	18/2/17	TRUE	Male	96	FALSE	NA	NA	NA	NA	NA	NA	NA	NA	NA	NA	NA	NA	NA	NA	NA	NA	Rectal	NA	NA
186	18/2/17	TRUE	Male	96	FALSE	NA	NA	NA	NA	NA	NA	NA	NA	NA	NA	NA	NA	NA	NA	NA	NA	Oral	NA	NA
187	3/1/17	TRUE	Male	74	FALSE	NA	NA	NA	NA	NA	NA	NA	NA	NA	NA	NA	NA	NA	NA	NA	NA	Rectal	FALSE	NA
187	3/1/17	TRUE	Male	74	FALSE	NA	NA	NA	NA	NA	NA	NA	NA	NA	NA	NA	NA	NA	NA	NA	NA	Oral	FALSE	NA
188	3/1/17	TRUE	Female	74	FALSE	NA	NA	NA	NA	NA	NA	NA	NA	NA	NA	NA	NA	NA	NA	NA	NA	Oral	FALSE	NA
188	3/1/17	TRUE	Female	74	FALSE	NA	NA	NA	NA	NA	NA	NA	NA	NA	NA	NA	NA	NA	NA	NA	NA	Rectal	FALSE	NA
189	3/1/17	TRUE	Male	73	FALSE	NA	NA	NA	NA	NA	NA	NA	NA	NA	NA	NA	NA	NA	NA	NA	NA	Oral	TRUE	FALSE
189	3/1/17	TRUE	Male	73	FALSE	NA	NA	NA	NA	NA	NA	NA	NA	NA	NA	NA	NA	NA	NA	NA	NA	Rectal	FALSE	NA
189	23/2/17	FALSE	Male	92	FALSE	NA	NA	NA	NA	NA	NA	NA	NA	NA	NA	NA	NA	NA	NA	NA	NA	NA	NA	NA
190	3/1/17	TRUE	Female	69	FALSE	NA	NA	NA	NA	NA	NA	NA	NA	NA	NA	NA	NA	NA	NA	NA	NA	Oral	TRUE	FALSE
190	3/1/17	TRUE	Female	69	FALSE	NA	NA	NA	NA	NA	NA	NA	NA	NA	NA	NA	NA	NA	NA	NA	NA	Rectal	TRUE	FALSE
190	14/2/17	FALSE	Female	88	FALSE	NA	NA	NA	NA	NA	NA	NA	NA	NA	NA	NA	NA	NA	NA	NA	NA	Rectal	FALSE	NA
190	14/2/17	FALSE	Female	88	FALSE	NA	NA	NA	NA	NA	NA	NA	NA	NA	NA	NA	NA	NA	NA	NA	NA	Oral	FALSE	NA
191	3/1/17	TRUE	Female	71	FALSE	NA	NA	NA	NA	NA	NA	NA	NA	NA	NA	NA	NA	NA	NA	NA	NA	Oral	FALSE	NA
191	3/1/17	TRUE	Female	71	FALSE	NA	NA	NA	NA	NA	NA	NA	NA	NA	NA	NA	NA	NA	NA	NA	NA	Rectal	TRUE	FALSE
192	3/1/17	TRUE	Male	73	TRUE	46	70	0.001	8.6	6.1	0.8	0	1.5	0.3	0	0	+	+	0	+	37.9	Oral	NA	NA
192	3/1/17	TRUE	Male	73	TRUE	46	70	0.001	8.6	6.1	0.8	0	1.5	0.3	0	0	+	+	0	+	37.9	Rectal	NA	NA
192	28/1/17	TRUE	Male	78	TRUE	NA	NA	NA	NA	NA	NA	NA	NA	NA	NA	NA	NA	NA	NA	NA	NA	Rectal	FALSE	NA
192	28/1/17	TRUE	Male	78	TRUE	NA	NA	NA	NA	NA	NA	NA	NA	NA	NA	NA	NA	NA	NA	NA	NA	Oral	TRUE	FALSE
192	26/1/17	TRUE	Male	76	TRUE	37	63	0.009	8.1	3.6	0	0.2	4.1	0.2	0	0	0	0	0	0	38	Oral	NA	NA
192	26/1/17	TRUE	Male	76	TRUE	37	63	0.009	8.1	3.6	0	0.2	4.1	0.2	0	0	0	0	0	0	38	Rectal	FALSE	NA
192	11/2/17	TRUE	Male	85	TRUE	39	67	0	9.7	6.5	0	0.2	2.5	0.5	0	+	0	0	0	0	37.8	Oral	FALSE	NA
192	11/2/17	TRUE	Male	85	TRUE	39	67	0	9.7	6.5	0	0.2	2.5	0.5	0	+	0	0	0	0	37.8	Rectal	TRUE	FALSE
193	3/1/17	TRUE	Female	73	FALSE	NA	NA	NA	NA	NA	NA	NA	NA	NA	NA	NA	NA	NA	NA	NA	NA	Oral	FALSE	NA
193	3/1/17	TRUE	Female	73	FALSE	NA	NA	NA	NA	NA	NA	NA	NA	NA	NA	NA	NA	NA	NA	NA	NA	Rectal	FALSE	NA
193	8/2/17	TRUE	Female	84	FALSE	NA	NA	NA	NA	NA	NA	NA	NA	NA	NA	NA	NA	NA	NA	NA	NA	Rectal	TRUE	TRUE
193	8/2/17	TRUE	Female	84	FALSE	NA	NA	NA	NA	NA	NA	NA	NA	NA	NA	NA	NA	NA	NA	NA	NA	Oral	TRUE	TRUE
193	19/2/17	TRUE	Female	88	FALSE	NA	NA	NA	NA	NA	NA	NA	NA	NA	NA	NA	NA	NA	NA	NA	NA	Rectal	TRUE	TRUE
193	19/2/17	TRUE	Female	88	FALSE	NA	NA	NA	NA	NA	NA	NA	NA	NA	NA	NA	NA	NA	NA	NA	NA	Oral	TRUE	TRUE
194	3/1/17	TRUE	Male	79	FALSE	NA	NA	NA	NA	NA	NA	NA	NA	NA	NA	NA	NA	NA	NA	NA	NA	Oral	NA	NA
194	3/1/17	TRUE	Male	79	FALSE	NA	NA	NA	NA	NA	NA	NA	NA	NA	NA	NA	NA	NA	NA	NA	NA	Rectal	FALSE	NA
194	27/1/17	TRUE	Male	86	FALSE	NA	NA	NA	NA	NA	NA	NA	NA	NA	NA	NA	NA	NA	NA	NA	NA	Rectal	FALSE	NA
194	27/1/17	TRUE	Male	86	FALSE	NA	NA	NA	NA	NA	NA	NA	NA	NA	NA	NA	NA	NA	NA	NA	NA	Oral	NA	NA
195	3/1/17	TRUE	Male	81	FALSE	NA	NA	NA	NA	NA	NA	NA	NA	NA	NA	NA	NA	NA	NA	NA	NA	Oral	NA	NA
195	3/1/17	TRUE	Male	81	FALSE	NA	NA	NA	NA	NA	NA	NA	NA	NA	NA	NA	NA	NA	NA	NA	NA	Rectal	NA	NA
196	3/1/17	TRUE	Male	80	FALSE	NA	NA	NA	NA	NA	NA	NA	NA	NA	NA	NA	NA	NA	NA	NA	NA	Oral	FALSE	NA
196	3/1/17	TRUE	Male	80	FALSE	NA	NA	NA	NA	NA	NA	NA	NA	NA	NA	NA	NA	NA	NA	NA	NA	Rectal	FALSE	NA
197	3/1/17	TRUE	Female	77	TRUE	NA	NA	NA	NA	NA	NA	NA	NA	NA	NA	NA	NA	NA	NA	NA	NA	Oral	TRUE	FALSE
197	3/1/17	TRUE	Female	77	TRUE	NA	NA	NA	NA	NA	NA	NA	NA	NA	NA	NA	NA	NA	NA	NA	NA	Rectal	TRUE	FALSE
198	3/1/17	TRUE	Male	83	TRUE	48	76	0	5.3	3.4	0.1	0.1	1.6	0.1	0	0	0	0	0	0	37.7	Oral	FALSE	NA
198	3/1/17	TRUE	Male	83	TRUE	48	76	0	5.3	3.4	0.1	0.1	1.6	0.1	0	0	0	0	0	0	37.7	Rectal	NA	NA
198	13/1/17	TRUE	Male	81	TRUE	NA	NA	NA	NA	NA	NA	NA	NA	NA	NA	NA	NA	NA	NA	NA	NA	Oral	NA	NA
198	13/1/17	TRUE	Male	81	TRUE	NA	NA	NA	NA	NA	NA	NA	NA	NA	NA	NA	NA	NA	NA	NA	NA	Rectal	NA	NA
198	26/1/17	TRUE	Male	89	TRUE	35	65	0.001	7.3	4.2	0	0.1	3	0	0	0	0	0	0	0	38.4	Oral	NA	NA
198	26/1/17	TRUE	Male	89	TRUE	35	65	0.001	7.3	4.2	0	0.1	3	0	0	0	0	0	0	0	38.4	Rectal	NA	NA
198	13/2/17	TRUE	Male	88	TRUE	40	66	0	6.1	2.8	0	0.4	2.8	0.1	0	0	+	0	0	0	37.1	Rectal	TRUE	FALSE
198	13/2/17	TRUE	Male	88	TRUE	40	66	0	6.1	2.8	0	0.4	2.8	0.1	0	0	+	0	0	0	37.1	Oral	FALSE	NA
198	21/2/17	TRUE	Male	93	TRUE	NA	NA	NA	NA	NA	NA	NA	NA	NA	NA	NA	NA	NA	NA	NA	NA	Rectal	TRUE	FALSE
198	21/2/17	TRUE	Male	93	TRUE	NA	NA	NA	NA	NA	NA	NA	NA	NA	NA	NA	NA	NA	NA	NA	NA	Oral	TRUE	TRUE
198	27/2/17	TRUE	Male	95	TRUE	37	65	0	12.9	9.8	0	0.4	2.5	0.3	0	0	+	+	0	0	37.8	Oral	TRUE	TRUE
198	27/2/17	TRUE	Male	95	TRUE	37	65	0	12.9	9.8	0	0.4	2.5	0.3	0	0	+	+	0	0	37.8	Rectal	TRUE	FALSE
198	27/2/17	TRUE	Male	95	TRUE	37	65	0	12.9	9.8	0	0.4	2.5	0.3	0	0	+	+	0	0	37.8	Rectal	TRUE	TRUE
199	3/1/17	TRUE	Male	77	TRUE	NA	NA	NA	NA	NA	NA	NA	NA	NA	NA	NA	NA	NA	NA	NA	NA	Oral	TRUE	FALSE
199	3/1/17	TRUE	Male	77	TRUE	NA	NA	NA	NA	NA	NA	NA	NA	NA	NA	NA	NA	NA	NA	NA	NA	Rectal	FALSE	NA
200	3/1/17	TRUE	Male	78	FALSE	NA	NA	NA	NA	NA	NA	NA	NA	NA	NA	NA	NA	NA	NA	NA	NA	Oral	FALSE	NA
200	3/1/17	TRUE	Male	78	FALSE	NA	NA	NA	NA	NA	NA	NA	NA	NA	NA	NA	NA	NA	NA	NA	NA	Rectal	FALSE	NA
201	4/1/17	TRUE	Male	78	TRUE	NA	NA	NA	NA	NA	NA	NA	NA	NA	NA	NA	NA	NA	NA	NA	NA	Rectal	FALSE	NA
201	4/1/17	TRUE	Male	78	TRUE	NA	NA	NA	NA	NA	NA	NA	NA	NA	NA	NA	NA	NA	NA	NA	NA	Oral	NA	NA
201	24/2/17	TRUE	Male	99	TRUE	NA	NA	NA	NA	NA	NA	NA	NA	NA	NA	NA	NA	NA	NA	NA	NA	Rectal	NA	NA
201	24/2/17	TRUE	Male	99	TRUE	NA	NA	NA	NA	NA	NA	NA	NA	NA	NA	NA	NA	NA	NA	NA	NA	Oral	NA	NA
202	4/1/17	TRUE	Male	74	TRUE	NA	NA	NA	NA	NA	NA	NA	NA	NA	NA	NA	NA	NA	NA	NA	NA	Rectal	NA	NA
202	4/1/17	TRUE	Male	74	TRUE	NA	NA	NA	NA	NA	NA	NA	NA	NA	NA	NA	NA	NA	NA	NA	NA	Oral	NA	NA
203	4/1/17	TRUE	Female	72	FALSE	NA	NA	NA	NA	NA	NA	NA	NA	NA	NA	NA	NA	NA	NA	NA	NA	Oral	FALSE	NA
203	4/1/17	TRUE	Female	72	FALSE	NA	NA	NA	NA	NA	NA	NA	NA	NA	NA	NA	NA	NA	NA	NA	NA	Rectal	FALSE	NA
203	13/2/17	FALSE	Female	90	FALSE	NA	NA	NA	NA	NA	NA	NA	NA	NA	NA	NA	NA	NA	NA	NA	NA	Rectal	NA	NA
203	13/2/17	FALSE	Female	90	FALSE	NA	NA	NA	NA	NA	NA	NA	NA	NA	NA	NA	NA	NA	NA	NA	NA	Oral	FALSE	NA
204	4/1/17	TRUE	Male	71	TRUE	49	62	0.002	7.5	5.9	0	0.1	1.1	0.5	0	0	0	0	0	0	34.5	Rectal	FALSE	NA
204	11/2/17	TRUE	Male	94	TRUE	33	63	0	5	3.5	0	0.1	1.5	0	0	0	0	0	0	0	38.3	Oral	FALSE	NA
204	11/2/17	TRUE	Male	94	TRUE	33	63	0	5	3.5	0	0.1	1.5	0	0	0	0	0	0	0	38.3	Rectal	FALSE	NA
205	4/1/17	TRUE	Female	79	TRUE	NA	NA	NA	NA	NA	NA	NA	NA	NA	NA	NA	NA	NA	NA	NA	NA	Oral	FALSE	NA
205	4/1/17	TRUE	Female	79	TRUE	NA	NA	NA	NA	NA	NA	NA	NA	NA	NA	NA	NA	NA	NA	NA	NA	Rectal	NA	NA
205	28/1/17	TRUE	Female	88	TRUE	NA	NA	NA	NA	NA	NA	NA	NA	NA	NA	NA	NA	NA	NA	NA	NA	Rectal	FALSE	NA
205	28/1/17	TRUE	Female	88	TRUE	NA	NA	NA	NA	NA	NA	NA	NA	NA	NA	NA	NA	NA	NA	NA	NA	Oral	TRUE	FALSE
206	4/1/17	TRUE	Female	67	FALSE	NA	NA	NA	NA	NA	NA	NA	NA	NA	NA	NA	NA	NA	NA	NA	NA	Oral	FALSE	NA
206	4/1/17	TRUE	Female	67	FALSE	NA	NA	NA	NA	NA	NA	NA	NA	NA	NA	NA	NA	NA	NA	NA	NA	Rectal	FALSE	NA
206	1/3/17	FALSE	Female	93	FALSE	NA	NA	NA	NA	NA	NA	NA	NA	NA	NA	NA	NA	NA	NA	NA	NA	NA	NA	NA
207	4/1/17	TRUE	Female	70	FALSE	NA	NA	NA	NA	NA	NA	NA	NA	NA	NA	NA	NA	NA	NA	NA	NA	Rectal	NA	NA
207	4/1/17	TRUE	Female	70	FALSE	NA	NA	NA	NA	NA	NA	NA	NA	NA	NA	NA	NA	NA	NA	NA	NA	Oral	FALSE	NA
208	4/1/17	TRUE	Female	70	TRUE	NA	NA	NA	NA	NA	NA	NA	NA	NA	NA	NA	NA	NA	NA	NA	NA	Oral	FALSE	NA
208	4/1/17	TRUE	Female	70	TRUE	NA	NA	NA	NA	NA	NA	NA	NA	NA	NA	NA	NA	NA	NA	NA	NA	Rectal	NA	NA
208	31/1/17	TRUE	Female	83	TRUE	NA	NA	NA	NA	NA	NA	NA	NA	NA	NA	NA	NA	NA	NA	NA	NA	Rectal	NA	NA
208	31/1/17	TRUE	Female	83	TRUE	NA	NA	NA	NA	NA	NA	NA	NA	NA	NA	NA	NA	NA	NA	NA	NA	Oral	NA	NA
208	8/2/17	FALSE	Female	84	TRUE	NA	NA	NA	NA	NA	NA	NA	NA	NA	NA	NA	NA	NA	NA	NA	NA	Rectal	FALSE	NA
208	8/2/17	FALSE	Female	84	TRUE	NA	NA	NA	NA	NA	NA	NA	NA	NA	NA	NA	NA	NA	NA	NA	NA	Oral	TRUE	TRUE
209	4/1/17	TRUE	Male	75	FALSE	NA	NA	NA	NA	NA	NA	NA	NA	NA	NA	NA	NA	NA	NA	NA	NA	Oral	FALSE	NA
209	4/1/17	TRUE	Male	75	FALSE	NA	NA	NA	NA	NA	NA	NA	NA	NA	NA	NA	NA	NA	NA	NA	NA	Rectal	NA	NA
209	28/2/17	TRUE	Male	97	FALSE	NA	NA	NA	NA	NA	NA	NA	NA	NA	NA	NA	NA	NA	NA	NA	NA	Rectal	NA	NA
209	28/2/17	TRUE	Male	97	FALSE	NA	NA	NA	NA	NA	NA	NA	NA	NA	NA	NA	NA	NA	NA	NA	NA	Oral	NA	NA
210	4/1/17	TRUE	Female	71	FALSE	45	72	0	10.2	8.6	0.1	0.4	1	0.1	0	0	0	0	0	+	37	Rectal	NA	NA
210	4/1/17	TRUE	Female	71	FALSE	45	72	0	10.2	8.6	0.1	0.4	1	0.1	0	0	0	0	0	+	37	Oral	FALSE	NA
210	7/1/17	FALSE	Female	75	FALSE	NA	NA	NA	NA	NA	NA	NA	NA	NA	NA	NA	NA	NA	NA	NA	NA	Rectal	NA	NA
210	7/1/17	FALSE	Female	75	FALSE	NA	NA	NA	NA	NA	NA	NA	NA	NA	NA	NA	NA	NA	NA	NA	NA	Oral	FALSE	NA
211	4/1/17	TRUE	Male	75	FALSE	NA	NA	NA	NA	NA	NA	NA	NA	NA	NA	NA	NA	NA	NA	NA	NA	Oral	FALSE	NA
211	4/1/17	TRUE	Male	75	FALSE	NA	NA	NA	NA	NA	NA	NA	NA	NA	NA	NA	NA	NA	NA	NA	NA	Rectal	NA	NA
212	4/1/17	TRUE	Male	78	FALSE	NA	NA	NA	NA	NA	NA	NA	NA	NA	NA	NA	NA	NA	NA	NA	NA	Oral	FALSE	NA
212	4/1/17	TRUE	Male	78	FALSE	NA	NA	NA	NA	NA	NA	NA	NA	NA	NA	NA	NA	NA	NA	NA	NA	Rectal	FALSE	NA
213	4/1/17	TRUE	Female	71	TRUE	NA	NA	NA	NA	NA	NA	NA	NA	NA	NA	NA	NA	NA	NA	NA	NA	Rectal	TRUE	FALSE
213	4/1/17	TRUE	Female	71	TRUE	NA	NA	NA	NA	NA	NA	NA	NA	NA	NA	NA	NA	NA	NA	NA	NA	Oral	FALSE	NA
213	13/1/17	FALSE	Female	78	TRUE	NA	NA	NA	NA	NA	NA	NA	NA	NA	NA	NA	NA	NA	NA	NA	NA	NA	NA	NA
214	4/1/17	TRUE	Male	69	FALSE	NA	NA	NA	NA	NA	NA	NA	NA	NA	NA	NA	NA	NA	NA	NA	NA	Oral	NA	NA
214	4/1/17	TRUE	Male	69	FALSE	NA	NA	NA	NA	NA	NA	NA	NA	NA	NA	NA	NA	NA	NA	NA	NA	Rectal	FALSE	NA
214	19/1/17	FALSE	Male	77	FALSE	NA	NA	NA	NA	NA	NA	NA	NA	NA	NA	NA	NA	NA	NA	NA	NA	Rectal	FALSE	NA
214	19/1/17	FALSE	Male	77	FALSE	NA	NA	NA	NA	NA	NA	NA	NA	NA	NA	NA	NA	NA	NA	NA	NA	Oral	FALSE	NA
215	4/1/17	TRUE	Male	80	TRUE	NA	NA	NA	NA	NA	NA	NA	NA	NA	NA	NA	NA	NA	NA	NA	NA	Rectal	NA	NA
215	4/1/17	TRUE	Male	80	TRUE	NA	NA	NA	NA	NA	NA	NA	NA	NA	NA	NA	NA	NA	NA	NA	NA	Oral	FALSE	NA
215	7/1/17	TRUE	Male	78	TRUE	NA	NA	NA	NA	NA	NA	NA	NA	NA	NA	NA	NA	NA	NA	NA	NA	Oral	NA	NA
215	7/1/17	TRUE	Male	78	TRUE	NA	NA	NA	NA	NA	NA	NA	NA	NA	NA	NA	NA	NA	NA	NA	NA	Rectal	FALSE	NA
216	4/1/17	TRUE	Female	72	FALSE	44	65	0	8.4	7.1	0	0.1	0.8	0.3	0	0	0	0	0	0	36.7	Rectal	NA	NA
216	4/1/17	TRUE	Female	72	FALSE	44	65	0	8.4	7.1	0	0.1	0.8	0.3	0	0	0	0	0	0	36.7	Oral	NA	NA
216	23/1/17	TRUE	Female	81	FALSE	35	62	0.002	13.3	9.6	0	0.1	3.2	0.4	0	0	+	+	0	0	38.1	Oral	NA	NA
216	23/1/17	TRUE	Female	81	FALSE	35	62	0.002	13.3	9.6	0	0.1	3.2	0.4	0	0	+	+	0	0	38.1	Rectal	FALSE	NA
216	9/2/17	TRUE	Female	91	FALSE	35	63	0	8.2	4.9	0	0.1	2.5	0.7	0	+	0	0	0	0	38	Rectal	FALSE	NA
216	9/2/17	TRUE	Female	91	FALSE	35	63	0	8.2	4.9	0	0.1	2.5	0.7	0	+	0	0	0	0	38	Oral	NA	NA
216	25/2/17	TRUE	Female	91	FALSE	36	71	0	8.3	4.3	0	0.2	3.6	0.2	0	0	0	0	0	0	38.2	Oral	NA	NA
216	25/2/17	TRUE	Female	91	FALSE	36	71	0	8.3	4.3	0	0.2	3.6	0.2	0	0	0	0	0	0	38.2	Rectal	FALSE	NA
217	4/1/17	TRUE	Male	75	FALSE	NA	NA	NA	NA	NA	NA	NA	NA	NA	NA	NA	NA	NA	NA	NA	NA	Rectal	FALSE	NA
217	4/1/17	TRUE	Male	75	FALSE	NA	NA	NA	NA	NA	NA	NA	NA	NA	NA	NA	NA	NA	NA	NA	NA	Oral	FALSE	NA
218	4/1/17	TRUE	Male	78	FALSE	NA	NA	NA	NA	NA	NA	NA	NA	NA	NA	NA	NA	NA	NA	NA	NA	Rectal	NA	NA
218	4/1/17	TRUE	Male	78	FALSE	NA	NA	NA	NA	NA	NA	NA	NA	NA	NA	NA	NA	NA	NA	NA	NA	Oral	FALSE	NA
219	4/1/17	TRUE	Male	76	TRUE	NA	NA	NA	NA	NA	NA	NA	NA	NA	NA	NA	NA	NA	NA	NA	NA	Rectal	NA	NA
219	4/1/17	TRUE	Male	76	TRUE	NA	NA	NA	NA	NA	NA	NA	NA	NA	NA	NA	NA	NA	NA	NA	NA	Oral	FALSE	NA
219	9/2/17	TRUE	Male	94	TRUE	NA	NA	NA	NA	NA	NA	NA	NA	NA	NA	NA	NA	NA	NA	NA	NA	Oral	FALSE	NA
219	9/2/17	TRUE	Male	94	TRUE	NA	NA	NA	NA	NA	NA	NA	NA	NA	NA	NA	NA	NA	NA	NA	NA	Rectal	FALSE	NA
220	4/1/17	TRUE	Male	78	TRUE	NA	NA	NA	NA	NA	NA	NA	NA	NA	NA	NA	NA	NA	NA	NA	NA	Rectal	FALSE	NA
220	4/1/17	TRUE	Male	78	TRUE	NA	NA	NA	NA	NA	NA	NA	NA	NA	NA	NA	NA	NA	NA	NA	NA	Oral	FALSE	NA
220	3/3/17	FALSE	Male	96	TRUE	NA	NA	NA	NA	NA	NA	NA	NA	NA	NA	NA	NA	NA	NA	NA	NA	Rectal	FALSE	NA
221	4/1/17	TRUE	Male	76	TRUE	NA	NA	NA	NA	NA	NA	NA	NA	NA	NA	NA	NA	NA	NA	NA	NA	Oral	FALSE	NA
221	4/1/17	TRUE	Male	76	TRUE	NA	NA	NA	NA	NA	NA	NA	NA	NA	NA	NA	NA	NA	NA	NA	NA	Rectal	FALSE	NA
222	4/1/17	TRUE	Male	80	TRUE	43	68	0.001	15.3	12.5	0	0.3	1.7	0.8	0	0	+	+	0	0	37.4	Oral	NA	NA
222	4/1/17	TRUE	Male	80	TRUE	43	68	0.001	15.3	12.5	0	0.3	1.7	0.8	0	0	+	+	0	0	37.4	Rectal	FALSE	NA
222	26/1/17	TRUE	Male	92	TRUE	37	65	0.001	4.3	3.3	0	0.1	0.8	0	+	0	0	+	0	0	37.7	Rectal	FALSE	NA
222	26/1/17	TRUE	Male	92	TRUE	37	65	0.001	4.3	3.3	0	0.1	0.8	0	+	0	0	+	0	0	37.7	Oral	NA	NA
222	8/2/17	TRUE	Male	98	TRUE	34	70	0	11.3	7.9	0	0.1	3.2	0.1	0	0	0	+++	0	0	37.8	Rectal	TRUE	TRUE
222	8/2/17	TRUE	Male	98	TRUE	34	70	0	11.3	7.9	0	0.1	3.2	0.1	0	0	0	+++	0	0	37.8	Oral	TRUE	TRUE
223	4/1/17	TRUE	Male	78	TRUE	NA	NA	NA	NA	NA	NA	NA	NA	NA	NA	NA	NA	NA	NA	NA	NA	Rectal	TRUE	FALSE
223	4/1/17	TRUE	Male	78	TRUE	NA	NA	NA	NA	NA	NA	NA	NA	NA	NA	NA	NA	NA	NA	NA	NA	Oral	FALSE	NA
223	7/2/17	TRUE	Male	92	TRUE	NA	NA	NA	NA	NA	NA	NA	NA	NA	NA	NA	NA	NA	NA	NA	NA	Oral	NA	NA
223	7/2/17	TRUE	Male	92	TRUE	NA	NA	NA	NA	NA	NA	NA	NA	NA	NA	NA	NA	NA	NA	NA	NA	Rectal	FALSE	NA
224	4/1/17	TRUE	Male	76	TRUE	NA	NA	NA	NA	NA	NA	NA	NA	NA	NA	NA	NA	NA	NA	NA	NA	Oral	FALSE	NA
224	4/1/17	TRUE	Male	76	TRUE	NA	NA	NA	NA	NA	NA	NA	NA	NA	NA	NA	NA	NA	NA	NA	NA	Rectal	FALSE	NA
225	4/1/17	TRUE	Female	73	FALSE	NA	NA	NA	NA	NA	NA	NA	NA	NA	NA	NA	NA	NA	NA	NA	NA	Rectal	NA	NA
225	4/1/17	TRUE	Female	73	FALSE	NA	NA	NA	NA	NA	NA	NA	NA	NA	NA	NA	NA	NA	NA	NA	NA	Oral	FALSE	NA
226	4/1/17	TRUE	Male	79	TRUE	NA	NA	NA	NA	NA	NA	NA	NA	NA	NA	NA	NA	NA	NA	NA	NA	Oral	FALSE	NA
226	4/1/17	TRUE	Male	79	TRUE	NA	NA	NA	NA	NA	NA	NA	NA	NA	NA	NA	NA	NA	NA	NA	NA	Rectal	NA	NA
226	24/2/17	TRUE	Male	98	TRUE	NA	NA	NA	NA	NA	NA	NA	NA	NA	NA	NA	NA	NA	NA	NA	NA	Oral	FALSE	NA
226	24/2/17	TRUE	Male	98	TRUE	NA	NA	NA	NA	NA	NA	NA	NA	NA	NA	NA	NA	NA	NA	NA	NA	Rectal	TRUE	TRUE
227	4/1/17	TRUE	Female	74	TRUE	NA	NA	NA	NA	NA	NA	NA	NA	NA	NA	NA	NA	NA	NA	NA	NA	Oral	FALSE	NA
227	4/1/17	TRUE	Female	74	TRUE	NA	NA	NA	NA	NA	NA	NA	NA	NA	NA	NA	NA	NA	NA	NA	NA	Rectal	FALSE	NA
227	17/1/17	TRUE	Female	80	TRUE	NA	NA	NA	NA	NA	NA	NA	NA	NA	NA	NA	NA	NA	NA	NA	NA	Rectal	FALSE	NA
227	17/1/17	TRUE	Female	80	TRUE	NA	NA	NA	NA	NA	NA	NA	NA	NA	NA	NA	NA	NA	NA	NA	NA	Oral	NA	NA
227	12/2/17	FALSE	Female	90	TRUE	NA	NA	NA	NA	NA	NA	NA	NA	NA	NA	NA	NA	NA	NA	NA	NA	NA	NA	NA
228	4/1/17	TRUE	Male	80	FALSE	47	69	0.001	20.5	16.4	0	0.2	2.5	1.4	0	0	0	0	0	0	37.8	Rectal	FALSE	NA
228	4/1/17	TRUE	Male	80	FALSE	47	69	0.001	20.5	16.4	0	0.2	2.5	1.4	0	0	0	0	0	0	37.8	Oral	FALSE	NA
228	26/1/17	TRUE	Male	88	FALSE	31	53	0.001	12.9	8.3	0	0.1	3.7	0.8	0	0	0	0	0	0	39	Rectal	FALSE	NA
228	26/1/17	TRUE	Male	88	FALSE	31	53	0.001	12.9	8.3	0	0.1	3.7	0.8	0	0	0	0	0	0	39	Oral	FALSE	NA
228	8/2/17	TRUE	Male	88	FALSE	29	66	0	13.7	11	0	0.4	2.3	0	0	0	+	+	0	0	40	Rectal	TRUE	FALSE
228	8/2/17	TRUE	Male	88	FALSE	29	66	0	13.7	11	0	0.4	2.3	0	0	0	+	+	0	0	40	Oral	FALSE	NA
228	10/2/17	FALSE	Male	93	FALSE	NA	NA	NA	NA	NA	NA	NA	NA	NA	NA	NA	NA	NA	NA	NA	NA	Rectal	FALSE	NA
228	10/2/17	FALSE	Male	93	FALSE	NA	NA	NA	NA	NA	NA	NA	NA	NA	NA	NA	NA	NA	NA	NA	NA	Oral	TRUE	TRUE
229	4/1/17	TRUE	Male	78	FALSE	NA	NA	NA	NA	NA	NA	NA	NA	NA	NA	NA	NA	NA	NA	NA	NA	Rectal	FALSE	NA
229	4/1/17	TRUE	Male	78	FALSE	NA	NA	NA	NA	NA	NA	NA	NA	NA	NA	NA	NA	NA	NA	NA	NA	Oral	NA	NA
230	4/1/17	TRUE	Male	78	TRUE	NA	NA	NA	NA	NA	NA	NA	NA	NA	NA	NA	NA	NA	NA	NA	NA	Oral	FALSE	NA
230	4/1/17	TRUE	Male	78	TRUE	NA	NA	NA	NA	NA	NA	NA	NA	NA	NA	NA	NA	NA	NA	NA	NA	Rectal	FALSE	NA
230	7/2/17	TRUE	Male	89	TRUE	NA	NA	NA	NA	NA	NA	NA	NA	NA	NA	NA	NA	NA	NA	NA	NA	Rectal	FALSE	NA
230	7/2/17	TRUE	Male	89	TRUE	NA	NA	NA	NA	NA	NA	NA	NA	NA	NA	NA	NA	NA	NA	NA	NA	Oral	FALSE	NA
231	4/1/17	TRUE	Male	71	TRUE	NA	NA	NA	NA	NA	NA	NA	NA	NA	NA	NA	NA	NA	NA	NA	NA	Rectal	FALSE	NA
231	4/1/17	TRUE	Male	71	TRUE	NA	NA	NA	NA	NA	NA	NA	NA	NA	NA	NA	NA	NA	NA	NA	NA	Oral	FALSE	NA
232	4/1/17	TRUE	Female	69	FALSE	NA	NA	NA	NA	NA	NA	NA	NA	NA	NA	NA	NA	NA	NA	NA	NA	Rectal	FALSE	NA
232	4/1/17	TRUE	Female	69	FALSE	NA	NA	NA	NA	NA	NA	NA	NA	NA	NA	NA	NA	NA	NA	NA	NA	Oral	FALSE	NA
233	4/1/17	TRUE	Female	67	FALSE	NA	NA	NA	NA	NA	NA	NA	NA	NA	NA	NA	NA	NA	NA	NA	NA	Oral	FALSE	NA
233	4/1/17	TRUE	Female	67	FALSE	NA	NA	NA	NA	NA	NA	NA	NA	NA	NA	NA	NA	NA	NA	NA	NA	Rectal	TRUE	FALSE
233	13/2/17	TRUE	Female	87	FALSE	NA	NA	NA	NA	NA	NA	NA	NA	NA	NA	NA	NA	NA	NA	NA	NA	Oral	NA	NA
233	13/2/17	TRUE	Female	87	FALSE	NA	NA	NA	NA	NA	NA	NA	NA	NA	NA	NA	NA	NA	NA	NA	NA	Rectal	FALSE	NA
234	4/1/17	TRUE	Male	82	FALSE	46	60	0.001	8.8	8	0.1	0.1	0.4	0.3	0	+	0	0	0	0	38.1	Rectal	FALSE	NA
234	4/1/17	TRUE	Male	82	FALSE	46	60	0.001	8.8	8	0.1	0.1	0.4	0.3	0	+	0	0	0	0	38.1	Oral	NA	NA
234	23/1/17	TRUE	Male	84	FALSE	32	63	0.008	8.3	4.8	0.2	0.2	2.6	0.6	0	0	+	+	0	0	38.9	Rectal	FALSE	NA
234	23/1/17	TRUE	Male	84	FALSE	32	63	0.008	8.3	4.8	0.2	0.2	2.6	0.6	0	0	+	+	0	0	38.9	Oral	FALSE	NA
234	9/2/17	TRUE	Male	95	FALSE	30	62	0.001	NA	NA	NA	NA	NA	NA	0	0	0	0	0	0	38.2	Oral	FALSE	NA
234	9/2/17	TRUE	Male	95	FALSE	30	62	0.001	NA	NA	NA	NA	NA	NA	0	0	0	0	0	0	38.2	Rectal	TRUE	FALSE
234	28/2/17	TRUE	Male	107	FALSE	28	58	0	5.8	4.5	0	0.1	1	0.2	0	+	0	+++	0	0	38	Oral	FALSE	NA
234	28/2/17	TRUE	Male	107	FALSE	28	58	0	5.8	4.5	0	0.1	1	0.2	0	+	0	+++	0	0	38	Rectal	FALSE	NA
235	5/1/17	TRUE	Female	78	TRUE	NA	NA	NA	NA	NA	NA	NA	NA	NA	NA	NA	NA	NA	NA	NA	NA	Rectal	FALSE	NA
235	5/1/17	TRUE	Female	78	TRUE	NA	NA	NA	NA	NA	NA	NA	NA	NA	NA	NA	NA	NA	NA	NA	NA	Oral	NA	NA
236	5/1/17	TRUE	Male	70	TRUE	NA	NA	NA	NA	NA	NA	NA	NA	NA	NA	NA	NA	NA	NA	NA	NA	Rectal	NA	NA
236	5/1/17	TRUE	Male	70	TRUE	NA	NA	NA	NA	NA	NA	NA	NA	NA	NA	NA	NA	NA	NA	NA	NA	Oral	FALSE	NA
236	18/2/17	TRUE	Male	91	TRUE	NA	NA	NA	NA	NA	NA	NA	NA	NA	NA	NA	NA	NA	NA	NA	NA	Rectal	FALSE	NA
236	18/2/17	TRUE	Male	91	TRUE	NA	NA	NA	NA	NA	NA	NA	NA	NA	NA	NA	NA	NA	NA	NA	NA	Oral	FALSE	NA
237	5/1/17	TRUE	Male	83	FALSE	NA	NA	NA	NA	NA	NA	NA	NA	NA	NA	NA	NA	NA	NA	NA	NA	Oral	FALSE	NA
237	5/1/17	TRUE	Male	83	FALSE	NA	NA	NA	NA	NA	NA	NA	NA	NA	NA	NA	NA	NA	NA	NA	NA	Rectal	FALSE	NA
238	5/1/17	TRUE	Female	71	TRUE	NA	NA	NA	NA	NA	NA	NA	NA	NA	NA	NA	NA	NA	NA	NA	NA	Oral	FALSE	NA
238	5/1/17	TRUE	Female	71	TRUE	NA	NA	NA	NA	NA	NA	NA	NA	NA	NA	NA	NA	NA	NA	NA	NA	Rectal	TRUE	FALSE
239	5/1/17	TRUE	Female	74	TRUE	NA	NA	NA	NA	NA	NA	NA	NA	NA	NA	NA	NA	NA	NA	NA	NA	Rectal	FALSE	NA
239	5/1/17	TRUE	Female	74	TRUE	NA	NA	NA	NA	NA	NA	NA	NA	NA	NA	NA	NA	NA	NA	NA	NA	Oral	FALSE	NA
240	5/1/17	TRUE	Male	75	FALSE	43	70	0.001	21.6	16.8	0	0.4	1.7	2.6	0	0	+	+	0	0	NA	Oral	FALSE	NA
240	5/1/17	TRUE	Male	75	FALSE	43	70	0.001	21.6	16.8	0	0.4	1.7	2.6	0	0	+	+	0	0	NA	Rectal	FALSE	NA
240	24/1/17	TRUE	Male	79	FALSE	35	60	0	9.8	6.3	0	0.3	2	1.3	0	0	0	0	0	0	38	Oral	NA	NA
240	24/1/17	TRUE	Male	79	FALSE	35	60	0	9.8	6.3	0	0.3	2	1.3	0	0	0	0	0	0	38	Rectal	FALSE	NA
241	5/1/17	TRUE	Male	76	TRUE	NA	NA	NA	NA	NA	NA	NA	NA	NA	NA	NA	NA	NA	NA	NA	NA	Oral	FALSE	NA
241	5/1/17	TRUE	Male	76	TRUE	NA	NA	NA	NA	NA	NA	NA	NA	NA	NA	NA	NA	NA	NA	NA	NA	Rectal	TRUE	FALSE
241	13/2/17	TRUE	Male	90	TRUE	NA	NA	NA	NA	NA	NA	NA	NA	NA	NA	NA	NA	NA	NA	NA	NA	Oral	TRUE	TRUE
241	13/2/17	TRUE	Male	90	TRUE	NA	NA	NA	NA	NA	NA	NA	NA	NA	NA	NA	NA	NA	NA	NA	NA	Rectal	TRUE	TRUE
241	23/2/17	TRUE	Male	94	TRUE	NA	NA	NA	NA	NA	NA	NA	NA	NA	NA	NA	NA	NA	NA	NA	NA	Oral	TRUE	TRUE
241	23/2/17	TRUE	Male	94	TRUE	NA	NA	NA	NA	NA	NA	NA	NA	NA	NA	NA	NA	NA	NA	NA	NA	Rectal	TRUE	TRUE
242	5/1/17	TRUE	Male	77	TRUE	NA	NA	NA	NA	NA	NA	NA	NA	NA	NA	NA	NA	NA	NA	NA	NA	Oral	FALSE	NA
242	5/1/17	TRUE	Male	77	TRUE	NA	NA	NA	NA	NA	NA	NA	NA	NA	NA	NA	NA	NA	NA	NA	NA	Rectal	FALSE	NA
242	21/2/17	TRUE	Male	91	TRUE	NA	NA	NA	NA	NA	NA	NA	NA	NA	NA	NA	NA	NA	NA	NA	NA	Oral	TRUE	TRUE
242	21/2/17	TRUE	Male	91	TRUE	NA	NA	NA	NA	NA	NA	NA	NA	NA	NA	NA	NA	NA	NA	NA	NA	Rectal	FALSE	NA
243	5/1/17	TRUE	Female	72	TRUE	NA	NA	NA	NA	NA	NA	NA	NA	NA	NA	NA	NA	NA	NA	NA	NA	Oral	NA	NA
243	5/1/17	TRUE	Female	72	TRUE	NA	NA	NA	NA	NA	NA	NA	NA	NA	NA	NA	NA	NA	NA	NA	NA	Rectal	NA	NA
244	5/1/17	TRUE	Male	72	FALSE	NA	NA	NA	NA	NA	NA	NA	NA	NA	NA	NA	NA	NA	NA	NA	NA	Oral	FALSE	NA
244	5/1/17	TRUE	Male	72	FALSE	NA	NA	NA	NA	NA	NA	NA	NA	NA	NA	NA	NA	NA	NA	NA	NA	Rectal	FALSE	NA
245	5/1/17	TRUE	Male	74	FALSE	NA	NA	NA	NA	NA	NA	NA	NA	NA	NA	NA	NA	NA	NA	NA	NA	Rectal	FALSE	NA
245	5/1/17	TRUE	Male	74	FALSE	NA	NA	NA	NA	NA	NA	NA	NA	NA	NA	NA	NA	NA	NA	NA	NA	Oral	FALSE	NA
246	5/1/17	TRUE	Female	75	TRUE	35	74	0	19.7	15.6	0	1.2	2	1	0	0	+	0	0	+	37.8	Rectal	FALSE	NA
246	5/1/17	TRUE	Female	75	TRUE	35	74	0	19.7	15.6	0	1.2	2	1	0	0	+	0	0	+	37.8	Oral	FALSE	NA
246	24/1/17	TRUE	Female	82	TRUE	37	66	0	14.7	9.6	0	0.7	4.3	0.1	0	0	0	0	0	0	37.7	Rectal	FALSE	NA
246	24/1/17	TRUE	Female	82	TRUE	37	66	0	14.7	9.6	0	0.7	4.3	0.1	0	0	0	0	0	0	37.7	Oral	FALSE	NA
247	5/1/17	TRUE	Male	73	TRUE	NA	NA	NA	NA	NA	NA	NA	NA	NA	NA	NA	NA	NA	NA	NA	NA	Rectal	TRUE	FALSE
247	5/1/17	TRUE	Male	73	TRUE	NA	NA	NA	NA	NA	NA	NA	NA	NA	NA	NA	NA	NA	NA	NA	NA	Oral	FALSE	NA
247	11/2/17	TRUE	Male	88	TRUE	NA	NA	NA	NA	NA	NA	NA	NA	NA	NA	NA	NA	NA	NA	NA	NA	Rectal	NA	NA
247	11/2/17	TRUE	Male	88	TRUE	NA	NA	NA	NA	NA	NA	NA	NA	NA	NA	NA	NA	NA	NA	NA	NA	Oral	FALSE	NA
248	5/1/17	TRUE	Female	76	TRUE	NA	NA	NA	NA	NA	NA	NA	NA	NA	NA	NA	NA	NA	NA	NA	NA	Oral	FALSE	NA
248	5/1/17	TRUE	Female	76	TRUE	NA	NA	NA	NA	NA	NA	NA	NA	NA	NA	NA	NA	NA	NA	NA	NA	Rectal	TRUE	FALSE
249	5/1/17	TRUE	Female	79	FALSE	NA	NA	NA	NA	NA	NA	NA	NA	NA	NA	NA	NA	NA	NA	NA	NA	Oral	FALSE	NA
249	5/1/17	TRUE	Female	79	FALSE	NA	NA	NA	NA	NA	NA	NA	NA	NA	NA	NA	NA	NA	NA	NA	NA	Rectal	NA	NA
250	5/1/17	TRUE	Male	77	TRUE	NA	NA	NA	NA	NA	NA	NA	NA	NA	NA	NA	NA	NA	NA	NA	NA	Rectal	FALSE	NA
250	5/1/17	TRUE	Male	77	TRUE	NA	NA	NA	NA	NA	NA	NA	NA	NA	NA	NA	NA	NA	NA	NA	NA	Oral	NA	NA
251	5/1/17	TRUE	Male	72	TRUE	NA	NA	NA	NA	NA	NA	NA	NA	NA	NA	NA	NA	NA	NA	NA	NA	Rectal	FALSE	NA
251	5/1/17	TRUE	Male	72	TRUE	NA	NA	NA	NA	NA	NA	NA	NA	NA	NA	NA	NA	NA	NA	NA	NA	Oral	FALSE	NA
252	5/1/17	TRUE	Female	75	FALSE	48	62	0	5.6	3.8	0	0.1	1.7	0.1	0	0	0	0	0	0	38	Oral	FALSE	NA
252	5/1/17	TRUE	Female	75	FALSE	48	62	0	5.6	3.8	0	0.1	1.7	0.1	0	0	0	0	0	0	38	Rectal	FALSE	NA
252	24/1/17	TRUE	Female	81	FALSE	39	62	0	8.7	6.6	0	0.3	1.6	0.3	0	0	0	0	0	0	NA	Oral	NA	NA
252	24/1/17	TRUE	Female	81	FALSE	39	62	0	8.7	6.6	0	0.3	1.6	0.3	0	0	0	0	0	0	NA	Rectal	FALSE	NA
252	10/2/17	TRUE	Female	86	FALSE	38	68	0	13.3	9.6	0	1.5	1.6	0.7	0	+	0	0	0	0	38.2	Oral	FALSE	NA
252	10/2/17	TRUE	Female	86	FALSE	38	68	0	13.3	9.6	0	1.5	1.6	0.7	0	+	0	0	0	0	38.2	Rectal	FALSE	NA
253	5/1/17	TRUE	Female	72	FALSE	NA	NA	NA	NA	NA	NA	NA	NA	NA	NA	NA	NA	NA	NA	NA	NA	Oral	FALSE	NA
253	5/1/17	TRUE	Female	72	FALSE	NA	NA	NA	NA	NA	NA	NA	NA	NA	NA	NA	NA	NA	NA	NA	NA	Rectal	NA	NA
253	19/1/17	FALSE	Female	83	FALSE	NA	NA	NA	NA	NA	NA	NA	NA	NA	NA	NA	NA	NA	NA	NA	NA	Rectal	FALSE	NA
254	7/1/17	TRUE	Male	76	TRUE	NA	NA	NA	NA	NA	NA	NA	NA	NA	NA	NA	NA	NA	NA	NA	NA	Rectal	NA	NA
254	7/1/17	TRUE	Male	76	TRUE	NA	NA	NA	NA	NA	NA	NA	NA	NA	NA	NA	NA	NA	NA	NA	NA	Oral	NA	NA
255	7/1/17	TRUE	Male	76	TRUE	NA	NA	NA	NA	NA	NA	NA	NA	NA	NA	NA	NA	NA	NA	NA	NA	Oral	NA	NA
255	7/1/17	TRUE	Male	76	TRUE	NA	NA	NA	NA	NA	NA	NA	NA	NA	NA	NA	NA	NA	NA	NA	NA	Rectal	FALSE	NA
256	7/1/17	TRUE	Male	73	FALSE	NA	NA	NA	NA	NA	NA	NA	NA	NA	NA	NA	NA	NA	NA	NA	NA	Rectal	NA	NA
256	7/1/17	TRUE	Male	73	FALSE	NA	NA	NA	NA	NA	NA	NA	NA	NA	NA	NA	NA	NA	NA	NA	NA	Oral	TRUE	FALSE
256	29/1/17	FALSE	Male	86	FALSE	NA	NA	NA	NA	NA	NA	NA	NA	NA	NA	NA	NA	NA	NA	NA	NA	Rectal	FALSE	NA
256	29/1/17	FALSE	Male	86	FALSE	NA	NA	NA	NA	NA	NA	NA	NA	NA	NA	NA	NA	NA	NA	NA	NA	Oral	NA	NA
257	7/1/17	TRUE	Female	74	FALSE	NA	NA	NA	NA	NA	NA	NA	NA	NA	NA	NA	NA	NA	NA	NA	NA	Oral	NA	NA
257	7/1/17	TRUE	Female	74	FALSE	NA	NA	NA	NA	NA	NA	NA	NA	NA	NA	NA	NA	NA	NA	NA	NA	Rectal	NA	NA
257	15/2/17	TRUE	Female	88	FALSE	NA	NA	NA	NA	NA	NA	NA	NA	NA	NA	NA	NA	NA	NA	NA	NA	Rectal	NA	NA
257	15/2/17	TRUE	Female	88	FALSE	NA	NA	NA	NA	NA	NA	NA	NA	NA	NA	NA	NA	NA	NA	NA	NA	Oral	TRUE	FALSE
257	16/2/17	FALSE	Female	92	FALSE	NA	NA	NA	NA	NA	NA	NA	NA	NA	NA	NA	NA	NA	NA	NA	NA	Rectal	NA	NA
257	16/2/17	FALSE	Female	92	FALSE	NA	NA	NA	NA	NA	NA	NA	NA	NA	NA	NA	NA	NA	NA	NA	NA	Oral	TRUE	TRUE
258	7/1/17	TRUE	Female	73	TRUE	31	70	0	15.6	14	0	0.3	1.1	0.2	0	0	+	+	0	+	38.3	Oral	NA	NA
258	7/1/17	TRUE	Female	73	TRUE	31	70	0	15.6	14	0	0.3	1.1	0.2	0	0	+	+	0	+	38.3	Rectal	NA	NA
258	23/1/17	TRUE	Female	75	TRUE	31	70	0.004	15.3	12.4	0	0.3	2	0.2	0	+	+	+	0	0	38.8	Oral	NA	NA
258	23/1/17	TRUE	Female	75	TRUE	31	70	0.004	15.3	12.4	0	0.3	2	0.2	0	+	+	+	0	0	38.8	Rectal	TRUE	FALSE
258	25/2/17	TRUE	Female	87	TRUE	30	70	0	9.3	5.4	0	0.3	3.5	0.1	0	0	0	0	0	0	39.1	Oral	TRUE	TRUE
258	25/2/17	TRUE	Female	87	TRUE	30	70	0	9.3	5.4	0	0.3	3.5	0.1	0	0	0	0	0	0	39.1	Rectal	FALSE	NA
259	7/1/17	TRUE	Female	75	FALSE	NA	NA	NA	NA	NA	NA	NA	NA	NA	NA	NA	NA	NA	NA	NA	NA	Rectal	FALSE	NA
259	7/1/17	TRUE	Female	75	FALSE	NA	NA	NA	NA	NA	NA	NA	NA	NA	NA	NA	NA	NA	NA	NA	NA	Oral	FALSE	NA
259	6/2/17	TRUE	Female	82	FALSE	NA	NA	NA	NA	NA	NA	NA	NA	NA	NA	NA	NA	NA	NA	NA	NA	Rectal	NA	NA
259	6/2/17	TRUE	Female	82	FALSE	NA	NA	NA	NA	NA	NA	NA	NA	NA	NA	NA	NA	NA	NA	NA	NA	Oral	FALSE	NA
260	7/1/17	TRUE	Male	69	TRUE	NA	NA	NA	NA	NA	NA	NA	NA	NA	NA	NA	NA	NA	NA	NA	NA	Rectal	NA	NA
260	7/1/17	TRUE	Male	69	TRUE	NA	NA	NA	NA	NA	NA	NA	NA	NA	NA	NA	NA	NA	NA	NA	NA	Oral	FALSE	NA
260	13/1/17	TRUE	Male	74	TRUE	NA	NA	NA	NA	NA	NA	NA	NA	NA	NA	NA	NA	NA	NA	NA	NA	Rectal	FALSE	NA
260	13/1/17	TRUE	Male	74	TRUE	NA	NA	NA	NA	NA	NA	NA	NA	NA	NA	NA	NA	NA	NA	NA	NA	Oral	FALSE	NA
261	7/1/17	TRUE	Male	76	TRUE	NA	NA	NA	NA	NA	NA	NA	NA	NA	NA	NA	NA	NA	NA	NA	NA	Oral	FALSE	NA
261	7/1/17	TRUE	Male	76	TRUE	NA	NA	NA	NA	NA	NA	NA	NA	NA	NA	NA	NA	NA	NA	NA	NA	Rectal	NA	NA
261	12/2/17	TRUE	Male	96	TRUE	NA	NA	NA	NA	NA	NA	NA	NA	NA	NA	NA	NA	NA	NA	NA	NA	Oral	TRUE	TRUE
261	12/2/17	TRUE	Male	96	TRUE	NA	NA	NA	NA	NA	NA	NA	NA	NA	NA	NA	NA	NA	NA	NA	NA	Rectal	TRUE	TRUE
262	7/1/17	TRUE	Male	75	FALSE	NA	NA	NA	NA	NA	NA	NA	NA	NA	NA	NA	NA	NA	NA	NA	NA	Oral	FALSE	NA
262	7/1/17	TRUE	Male	75	FALSE	NA	NA	NA	NA	NA	NA	NA	NA	NA	NA	NA	NA	NA	NA	NA	NA	Rectal	NA	NA
263	7/1/17	TRUE	Male	79	FALSE	NA	NA	NA	NA	NA	NA	NA	NA	NA	NA	NA	NA	NA	NA	NA	NA	Oral	FALSE	NA
263	7/1/17	TRUE	Male	79	FALSE	NA	NA	NA	NA	NA	NA	NA	NA	NA	NA	NA	NA	NA	NA	NA	NA	Rectal	TRUE	FALSE
264	7/1/17	TRUE	Male	77	FALSE	39	58	0.001	13.2	9.4	0	0.3	2.4	1.2	0	0	0	0	0	0	38.2	Rectal	NA	NA
264	7/1/17	TRUE	Male	77	FALSE	39	58	0.001	13.2	9.4	0	0.3	2.4	1.2	0	0	0	0	0	0	38.2	Oral	NA	NA
264	24/1/17	TRUE	Male	83	FALSE	33	60	0.001	9.3	7.4	0	0.2	1.4	0.3	+	0	0	++	0	0	38	Rectal	FALSE	NA
264	24/1/17	TRUE	Male	83	FALSE	33	60	0.001	9.3	7.4	0	0.2	1.4	0.3	+	0	0	++	0	0	38	Oral	FALSE	NA
264	11/2/17	TRUE	Male	92	FALSE	32	66	0	9.3	6.6	0	0.4	2	0.4	+	+	0	0	0	0	38.2	Rectal	FALSE	NA
264	11/2/17	TRUE	Male	92	FALSE	32	66	0	9.3	6.6	0	0.4	2	0.4	+	+	0	0	0	0	38.2	Oral	NA	NA
264	23/2/17	FALSE	Male	96	FALSE	NA	NA	NA	NA	NA	NA	NA	NA	NA	NA	NA	NA	NA	NA	NA	NA	Rectal	TRUE	TRUE
264	23/2/17	FALSE	Male	96	FALSE	NA	NA	NA	NA	NA	NA	NA	NA	NA	NA	NA	NA	NA	NA	NA	NA	Oral	TRUE	TRUE
265	7/1/17	TRUE	Male	78	TRUE	NA	NA	NA	NA	NA	NA	NA	NA	NA	NA	NA	NA	NA	NA	NA	NA	Rectal	NA	NA
265	7/1/17	TRUE	Male	78	TRUE	NA	NA	NA	NA	NA	NA	NA	NA	NA	NA	NA	NA	NA	NA	NA	NA	Oral	FALSE	NA
266	7/1/17	TRUE	Male	82	FALSE	NA	NA	NA	NA	NA	NA	NA	NA	NA	NA	NA	NA	NA	NA	NA	NA	Rectal	FALSE	NA
266	7/1/17	TRUE	Male	82	FALSE	NA	NA	NA	NA	NA	NA	NA	NA	NA	NA	NA	NA	NA	NA	NA	NA	Oral	FALSE	NA
267	8/1/17	TRUE	Female	76	TRUE	NA	NA	NA	NA	NA	NA	NA	NA	NA	NA	NA	NA	NA	NA	NA	NA	Rectal	NA	NA
267	8/1/17	TRUE	Female	76	TRUE	NA	NA	NA	NA	NA	NA	NA	NA	NA	NA	NA	NA	NA	NA	NA	NA	Oral	FALSE	NA
267	14/1/17	TRUE	Female	80	TRUE	NA	NA	NA	NA	NA	NA	NA	NA	NA	NA	NA	NA	NA	NA	NA	NA	Rectal	FALSE	NA
267	14/1/17	TRUE	Female	80	TRUE	NA	NA	NA	NA	NA	NA	NA	NA	NA	NA	NA	NA	NA	NA	NA	NA	Oral	TRUE	FALSE
267	23/2/17	TRUE	Female	90	TRUE	NA	NA	NA	NA	NA	NA	NA	NA	NA	NA	NA	NA	NA	NA	NA	NA	Rectal	TRUE	TRUE
267	23/2/17	TRUE	Female	90	TRUE	NA	NA	NA	NA	NA	NA	NA	NA	NA	NA	NA	NA	NA	NA	NA	NA	Oral	TRUE	FALSE
267	23/2/17	TRUE	Female	90	TRUE	NA	NA	NA	NA	NA	NA	NA	NA	NA	NA	NA	NA	NA	NA	NA	NA	Oral	TRUE	TRUE
267	10/3/17	FALSE	Female	89	TRUE	NA	NA	NA	NA	NA	NA	NA	NA	NA	NA	NA	NA	NA	NA	NA	NA	Rectal	TRUE	FALSE
267	10/3/17	FALSE	Female	89	TRUE	NA	NA	NA	NA	NA	NA	NA	NA	NA	NA	NA	NA	NA	NA	NA	NA	Oral	TRUE	FALSE
268	8/1/17	TRUE	Female	73	TRUE	NA	NA	NA	NA	NA	NA	NA	NA	NA	NA	NA	NA	NA	NA	NA	NA	Oral	FALSE	NA
268	8/1/17	TRUE	Female	73	TRUE	NA	NA	NA	NA	NA	NA	NA	NA	NA	NA	NA	NA	NA	NA	NA	NA	Rectal	FALSE	NA
268	29/1/17	TRUE	Female	82	TRUE	NA	NA	NA	NA	NA	NA	NA	NA	NA	NA	NA	NA	NA	NA	NA	NA	Oral	FALSE	NA
269	8/1/17	TRUE	Male	76	TRUE	NA	NA	NA	NA	NA	NA	NA	NA	NA	NA	NA	NA	NA	NA	NA	NA	Oral	NA	NA
269	8/1/17	TRUE	Male	76	TRUE	NA	NA	NA	NA	NA	NA	NA	NA	NA	NA	NA	NA	NA	NA	NA	NA	Rectal	TRUE	FALSE
270	8/1/17	TRUE	Female	76	FALSE	47	56	0	10	8.3	0	0.1	0.8	0.8	0	0	++	++	0	0	35.7	Rectal	FALSE	NA
270	8/1/17	TRUE	Female	76	FALSE	47	56	0	10	8.3	0	0.1	0.8	0.8	0	0	++	++	0	0	35.7	Oral	NA	NA
270	26/1/17	TRUE	Female	83	FALSE	32	62	0.001	8.7	6.1	0	0.1	2.3	0.3	0	0	0	0	0	0	38.1	Rectal	NA	NA
270	26/1/17	TRUE	Female	83	FALSE	32	62	0.001	8.7	6.1	0	0.1	2.3	0.3	0	0	0	0	0	0	38.1	Oral	FALSE	NA
270	8/2/17	TRUE	Female	86	FALSE	31	70	0.001	8.5	5.1	0	0.2	3.1	0.2	0	+	0	0	0	0	38.7	Oral	FALSE	NA
270	8/2/17	TRUE	Female	86	FALSE	31	70	0.001	8.5	5.1	0	0.2	3.1	0.2	0	+	0	0	0	0	38.7	Rectal	NA	NA
270	15/2/17	TRUE	Female	88	FALSE	NA	NA	NA	NA	NA	NA	NA	NA	NA	NA	NA	NA	NA	NA	NA	NA	Oral	NA	NA
270	15/2/17	TRUE	Female	88	FALSE	NA	NA	NA	NA	NA	NA	NA	NA	NA	NA	NA	NA	NA	NA	NA	NA	Rectal	NA	NA
270	27/2/17	TRUE	Female	93	FALSE	30	74	0	3	2.2	0	0.1	0.7	0	+	0	0	0	0	0	39.3	Rectal	NA	NA
270	27/2/17	TRUE	Female	93	FALSE	30	74	0	3	2.2	0	0.1	0.7	0	+	0	0	0	0	0	39.3	Oral	TRUE	TRUE
271	8/1/17	TRUE	Female	77	FALSE	NA	NA	NA	NA	NA	NA	NA	NA	NA	NA	NA	NA	NA	NA	NA	NA	Oral	NA	NA
271	8/1/17	TRUE	Female	77	FALSE	NA	NA	NA	NA	NA	NA	NA	NA	NA	NA	NA	NA	NA	NA	NA	NA	Rectal	TRUE	FALSE
272	8/1/17	TRUE	Female	72	FALSE	NA	NA	NA	NA	NA	NA	NA	NA	NA	NA	NA	NA	NA	NA	NA	NA	Oral	FALSE	NA
272	8/1/17	TRUE	Female	72	FALSE	NA	NA	NA	NA	NA	NA	NA	NA	NA	NA	NA	NA	NA	NA	NA	NA	Rectal	FALSE	NA
272	19/1/17	TRUE	Female	77	FALSE	NA	NA	NA	NA	NA	NA	NA	NA	NA	NA	NA	NA	NA	NA	NA	NA	Rectal	NA	NA
272	19/1/17	TRUE	Female	77	FALSE	NA	NA	NA	NA	NA	NA	NA	NA	NA	NA	NA	NA	NA	NA	NA	NA	Oral	NA	NA
272	10/2/17	TRUE	Female	83	FALSE	NA	NA	NA	NA	NA	NA	NA	NA	NA	NA	NA	NA	NA	NA	NA	NA	Rectal	FALSE	NA
272	10/2/17	TRUE	Female	83	FALSE	NA	NA	NA	NA	NA	NA	NA	NA	NA	NA	NA	NA	NA	NA	NA	NA	Oral	TRUE	TRUE
272	17/2/17	FALSE	Female	86	FALSE	NA	NA	NA	NA	NA	NA	NA	NA	NA	NA	NA	NA	NA	NA	NA	NA	NA	NA	NA
273	8/1/17	TRUE	Male	76	TRUE	NA	NA	NA	NA	NA	NA	NA	NA	NA	NA	NA	NA	NA	NA	NA	NA	Oral	NA	NA
273	8/1/17	TRUE	Male	76	TRUE	NA	NA	NA	NA	NA	NA	NA	NA	NA	NA	NA	NA	NA	NA	NA	NA	Rectal	NA	NA
274	8/1/17	TRUE	Male	71	FALSE	NA	NA	NA	NA	NA	NA	NA	NA	NA	NA	NA	NA	NA	NA	NA	NA	Oral	NA	NA
274	8/1/17	TRUE	Male	71	FALSE	NA	NA	NA	NA	NA	NA	NA	NA	NA	NA	NA	NA	NA	NA	NA	NA	Rectal	NA	NA
275	8/1/17	TRUE	Female	77	FALSE	NA	NA	NA	NA	NA	NA	NA	NA	NA	NA	NA	NA	NA	NA	NA	NA	Rectal	FALSE	NA
275	8/1/17	TRUE	Female	77	FALSE	NA	NA	NA	NA	NA	NA	NA	NA	NA	NA	NA	NA	NA	NA	NA	NA	Oral	NA	NA
276	8/1/17	TRUE	Male	77	TRUE	39	68	0.01	7.5	6.1	0	0.2	1.1	0.2	0	+	+	0	0	++	37.3	Rectal	FALSE	NA
276	8/1/17	TRUE	Male	77	TRUE	39	68	0.01	7.5	6.1	0	0.2	1.1	0.2	0	+	+	0	0	++	37.3	Oral	NA	NA
276	28/1/17	FALSE	Male	82	TRUE	NA	NA	NA	NA	NA	NA	NA	NA	NA	NA	NA	NA	NA	NA	NA	NA	Oral	NA	NA
276	28/1/17	FALSE	Male	82	TRUE	NA	NA	NA	NA	NA	NA	NA	NA	NA	NA	NA	NA	NA	NA	NA	NA	Rectal	FALSE	NA
276	26/1/17	TRUE	Male	82	TRUE	37	63	0.002	5.1	2.6	0	0.2	2.3	0	0	0	+	+	0	0	37.2	Oral	NA	NA
276	26/1/17	TRUE	Male	82	TRUE	37	63	0.002	5.1	2.6	0	0.2	2.3	0	0	0	+	+	0	0	37.2	Rectal	FALSE	NA
277	8/1/17	TRUE	Male	82	FALSE	NA	NA	NA	NA	NA	NA	NA	NA	NA	NA	NA	NA	NA	NA	NA	NA	Oral	NA	NA
277	8/1/17	TRUE	Male	82	FALSE	NA	NA	NA	NA	NA	NA	NA	NA	NA	NA	NA	NA	NA	NA	NA	NA	Rectal	TRUE	FALSE
278	9/1/17	TRUE	Male	80	FALSE	NA	NA	NA	NA	NA	NA	NA	NA	NA	NA	NA	NA	NA	NA	NA	NA	Oral	NA	NA
278	9/1/17	TRUE	Male	80	FALSE	NA	NA	NA	NA	NA	NA	NA	NA	NA	NA	NA	NA	NA	NA	NA	NA	Rectal	NA	NA
279	9/1/17	TRUE	Female	72	FALSE	NA	NA	NA	NA	NA	NA	NA	NA	NA	NA	NA	NA	NA	NA	NA	NA	Oral	NA	NA
279	9/1/17	TRUE	Female	72	FALSE	NA	NA	NA	NA	NA	NA	NA	NA	NA	NA	NA	NA	NA	NA	NA	NA	Rectal	NA	NA
279	18/1/17	FALSE	Female	78	FALSE	NA	NA	NA	NA	NA	NA	NA	NA	NA	NA	NA	NA	NA	NA	NA	NA	NA	NA	NA
280	9/1/17	TRUE	Male	77	FALSE	NA	NA	NA	NA	NA	NA	NA	NA	NA	NA	NA	NA	NA	NA	NA	NA	Rectal	NA	NA
280	9/1/17	TRUE	Male	77	FALSE	NA	NA	NA	NA	NA	NA	NA	NA	NA	NA	NA	NA	NA	NA	NA	NA	Oral	NA	NA
281	9/1/17	TRUE	Male	75	TRUE	NA	NA	NA	NA	NA	NA	NA	NA	NA	NA	NA	NA	NA	NA	NA	NA	Oral	FALSE	NA
281	9/1/17	TRUE	Male	75	TRUE	NA	NA	NA	NA	NA	NA	NA	NA	NA	NA	NA	NA	NA	NA	NA	NA	Rectal	FALSE	NA
281	16/1/17	FALSE	Male	81	TRUE	NA	NA	NA	NA	NA	NA	NA	NA	NA	NA	NA	NA	NA	NA	NA	NA	Oral	FALSE	NA
281	16/1/17	FALSE	Male	81	TRUE	NA	NA	NA	NA	NA	NA	NA	NA	NA	NA	NA	NA	NA	NA	NA	NA	Rectal	NA	NA
282	9/1/17	TRUE	Male	78	FALSE	42	70	0.003	9.4	7.5	0	0.2	1.4	0.3	0	0	0	0	0	0	37	Oral	NA	NA
282	9/1/17	TRUE	Male	78	FALSE	42	70	0.003	9.4	7.5	0	0.2	1.4	0.3	0	0	0	0	0	0	37	Rectal	TRUE	FALSE
282	23/1/17	TRUE	Male	86	FALSE	35	61	0.006	9.2	5.4	0	0.2	2.9	0.7	0	0	0	0	0	0	37.6	Oral	NA	NA
282	23/1/17	TRUE	Male	86	FALSE	35	61	0.006	9.2	5.4	0	0.2	2.9	0.7	0	0	0	0	0	0	37.6	Rectal	NA	NA
282	9/2/17	TRUE	Male	91	FALSE	33	68	0	13.3	8.9	0	0.4	4	0	0	+	0	0	0	0	37.8	Oral	TRUE	FALSE
282	9/2/17	TRUE	Male	91	FALSE	33	68	0	13.3	8.9	0	0.4	4	0	0	+	0	0	0	0	37.8	Rectal	FALSE	NA
282	16/2/17	TRUE	Male	93	FALSE	NA	NA	NA	NA	NA	NA	NA	NA	NA	NA	NA	NA	NA	NA	NA	NA	Rectal	FALSE	NA
282	16/2/17	TRUE	Male	93	FALSE	NA	NA	NA	NA	NA	NA	NA	NA	NA	NA	NA	NA	NA	NA	NA	NA	Oral	TRUE	FALSE
283	9/1/17	TRUE	Female	68	FALSE	NA	NA	NA	NA	NA	NA	NA	NA	NA	NA	NA	NA	NA	NA	NA	NA	Oral	FALSE	NA
283	9/1/17	TRUE	Female	68	FALSE	NA	NA	NA	NA	NA	NA	NA	NA	NA	NA	NA	NA	NA	NA	NA	NA	Rectal	NA	NA
284	9/1/17	TRUE	Male	72	FALSE	NA	NA	NA	NA	NA	NA	NA	NA	NA	NA	NA	NA	NA	NA	NA	NA	Oral	FALSE	NA
284	9/1/17	TRUE	Male	72	FALSE	NA	NA	NA	NA	NA	NA	NA	NA	NA	NA	NA	NA	NA	NA	NA	NA	Rectal	FALSE	NA
285	9/1/17	TRUE	Female	81	TRUE	NA	NA	NA	NA	NA	NA	NA	NA	NA	NA	NA	NA	NA	NA	NA	NA	Oral	NA	NA
285	9/1/17	TRUE	Female	81	TRUE	NA	NA	NA	NA	NA	NA	NA	NA	NA	NA	NA	NA	NA	NA	NA	NA	Rectal	FALSE	NA
286	9/1/17	TRUE	Female	77	TRUE	NA	NA	NA	NA	NA	NA	NA	NA	NA	NA	NA	NA	NA	NA	NA	NA	Rectal	NA	NA
286	9/1/17	TRUE	Female	77	TRUE	NA	NA	NA	NA	NA	NA	NA	NA	NA	NA	NA	NA	NA	NA	NA	NA	Oral	TRUE	FALSE
287	9/1/17	TRUE	Female	73	TRUE	NA	NA	NA	NA	NA	NA	NA	NA	NA	NA	NA	NA	NA	NA	NA	NA	Oral	FALSE	NA
287	9/1/17	TRUE	Female	73	TRUE	NA	NA	NA	NA	NA	NA	NA	NA	NA	NA	NA	NA	NA	NA	NA	NA	Rectal	FALSE	NA
287	23/2/17	TRUE	Female	92	TRUE	NA	NA	NA	NA	NA	NA	NA	NA	NA	NA	NA	NA	NA	NA	NA	NA	Rectal	TRUE	TRUE
287	23/2/17	TRUE	Female	92	TRUE	NA	NA	NA	NA	NA	NA	NA	NA	NA	NA	NA	NA	NA	NA	NA	NA	Oral	FALSE	NA
288	9/1/17	TRUE	Male	80	FALSE	45	70	0	6.4	3.8	0	0.1	2.2	0.3	0	0	0	+	0	0	38.1	Oral	NA	NA
288	9/1/17	TRUE	Male	80	FALSE	45	70	0	6.4	3.8	0	0.1	2.2	0.3	0	0	0	+	0	0	38.1	Rectal	TRUE	FALSE
289	11/1/17	TRUE	Female	75	TRUE	NA	NA	NA	NA	NA	NA	NA	NA	NA	NA	NA	NA	NA	NA	NA	NA	Oral	FALSE	NA
289	11/1/17	TRUE	Female	75	TRUE	NA	NA	NA	NA	NA	NA	NA	NA	NA	NA	NA	NA	NA	NA	NA	NA	Rectal	NA	NA
289	9/3/17	FALSE	Female	88	TRUE	NA	NA	NA	NA	NA	NA	NA	NA	NA	NA	NA	NA	NA	NA	NA	NA	Oral	TRUE	FALSE
289	9/3/17	FALSE	Female	88	TRUE	NA	NA	NA	NA	NA	NA	NA	NA	NA	NA	NA	NA	NA	NA	NA	NA	Rectal	TRUE	FALSE
290	11/1/17	TRUE	Male	75	FALSE	NA	NA	NA	NA	NA	NA	NA	NA	NA	NA	NA	NA	NA	NA	NA	NA	Oral	NA	NA
290	11/1/17	TRUE	Male	75	FALSE	NA	NA	NA	NA	NA	NA	NA	NA	NA	NA	NA	NA	NA	NA	NA	NA	Rectal	NA	NA
291	11/1/17	TRUE	Male	79	FALSE	NA	NA	NA	NA	NA	NA	NA	NA	NA	NA	NA	NA	NA	NA	NA	NA	Rectal	NA	NA
291	11/1/17	TRUE	Male	79	FALSE	NA	NA	NA	NA	NA	NA	NA	NA	NA	NA	NA	NA	NA	NA	NA	NA	Oral	NA	NA
291	18/2/17	FALSE	Male	89	FALSE	NA	NA	NA	NA	NA	NA	NA	NA	NA	NA	NA	NA	NA	NA	NA	NA	NA	NA	NA
292	11/1/17	TRUE	Female	77	FALSE	NA	NA	NA	NA	NA	NA	NA	NA	NA	NA	NA	NA	NA	NA	NA	NA	Rectal	NA	NA
292	11/1/17	TRUE	Female	77	FALSE	NA	NA	NA	NA	NA	NA	NA	NA	NA	NA	NA	NA	NA	NA	NA	NA	Oral	NA	NA
292	29/1/17	TRUE	Female	81	FALSE	NA	NA	NA	NA	NA	NA	NA	NA	NA	NA	NA	NA	NA	NA	NA	NA	Oral	TRUE	FALSE
292	29/1/17	TRUE	Female	81	FALSE	NA	NA	NA	NA	NA	NA	NA	NA	NA	NA	NA	NA	NA	NA	NA	NA	Rectal	FALSE	NA
293	11/1/17	TRUE	Female	75	FALSE	NA	NA	NA	NA	NA	NA	NA	NA	NA	NA	NA	NA	NA	NA	NA	NA	Rectal	NA	NA
293	11/1/17	TRUE	Female	75	FALSE	NA	NA	NA	NA	NA	NA	NA	NA	NA	NA	NA	NA	NA	NA	NA	NA	Oral	FALSE	NA
294	11/1/17	TRUE	Male	79	FALSE	45	64	0.001	12.7	8.9	0	0.4	2.5	0.9	0	0	0	0	0	0	36.9	Oral	NA	NA
294	11/1/17	TRUE	Male	79	FALSE	45	64	0.001	12.7	8.9	0	0.4	2.5	0.9	0	0	0	0	0	0	36.9	Rectal	NA	NA
294	28/1/17	TRUE	Male	91	FALSE	NA	NA	NA	NA	NA	NA	NA	NA	NA	NA	NA	NA	NA	NA	NA	NA	Rectal	NA	NA
294	28/1/17	TRUE	Male	91	FALSE	NA	NA	NA	NA	NA	NA	NA	NA	NA	NA	NA	NA	NA	NA	NA	NA	Oral	TRUE	FALSE
294	13/2/17	TRUE	Male	95	FALSE	37	64	0	11.3	6.4	0	0.5	4.1	0.3	0	0	0	0	0	0	38.8	Oral	FALSE	NA
294	13/2/17	TRUE	Male	95	FALSE	37	64	0	11.3	6.4	0	0.5	4.1	0.3	0	0	0	0	0	0	38.8	Rectal	FALSE	NA
294	27/2/17	TRUE	Male	103	FALSE	32	66	0.005	10.3	6.1	0	0.3	3.5	0.4	0	+	0	0	0	0	38.6	Oral	FALSE	NA
294	27/2/17	TRUE	Male	103	FALSE	32	66	0.005	10.3	6.1	0	0.3	3.5	0.4	0	+	0	0	0	0	38.6	Rectal	NA	NA
295	11/1/17	TRUE	Male	78	FALSE	NA	NA	NA	NA	NA	NA	NA	NA	NA	NA	NA	NA	NA	NA	NA	NA	Rectal	FALSE	NA
295	11/1/17	TRUE	Male	78	FALSE	NA	NA	NA	NA	NA	NA	NA	NA	NA	NA	NA	NA	NA	NA	NA	NA	Oral	FALSE	NA
295	13/1/17	TRUE	Male	77	FALSE	NA	NA	NA	NA	NA	NA	NA	NA	NA	NA	NA	NA	NA	NA	NA	NA	Rectal	FALSE	NA
295	13/1/17	TRUE	Male	77	FALSE	NA	NA	NA	NA	NA	NA	NA	NA	NA	NA	NA	NA	NA	NA	NA	NA	Oral	NA	NA
296	13/1/17	TRUE	Male	82	FALSE	NA	NA	NA	NA	NA	NA	NA	NA	NA	NA	NA	NA	NA	NA	NA	NA	Oral	FALSE	NA
296	13/1/17	TRUE	Male	82	FALSE	NA	NA	NA	NA	NA	NA	NA	NA	NA	NA	NA	NA	NA	NA	NA	NA	Rectal	FALSE	NA
296	6/2/17	TRUE	Male	89	FALSE	NA	NA	NA	NA	NA	NA	NA	NA	NA	NA	NA	NA	NA	NA	NA	NA	Oral	FALSE	NA
296	6/2/17	TRUE	Male	89	FALSE	NA	NA	NA	NA	NA	NA	NA	NA	NA	NA	NA	NA	NA	NA	NA	NA	Rectal	NA	NA
297	14/1/17	TRUE	Female	77	TRUE	NA	NA	NA	NA	NA	NA	NA	NA	NA	NA	NA	NA	NA	NA	NA	NA	Rectal	FALSE	NA
297	14/1/17	TRUE	Female	77	TRUE	NA	NA	NA	NA	NA	NA	NA	NA	NA	NA	NA	NA	NA	NA	NA	NA	Oral	TRUE	FALSE
298	14/1/17	TRUE	Male	73	TRUE	NA	NA	NA	NA	NA	NA	NA	NA	NA	NA	NA	NA	NA	NA	NA	NA	Rectal	FALSE	NA
298	14/1/17	TRUE	Male	73	TRUE	NA	NA	NA	NA	NA	NA	NA	NA	NA	NA	NA	NA	NA	NA	NA	NA	Oral	FALSE	NA
298	21/2/17	FALSE	Male	79	TRUE	NA	NA	NA	NA	NA	NA	NA	NA	NA	NA	NA	NA	NA	NA	NA	NA	Oral	TRUE	TRUE
298	21/2/17	FALSE	Male	79	TRUE	NA	NA	NA	NA	NA	NA	NA	NA	NA	NA	NA	NA	NA	NA	NA	NA	Rectal	FALSE	NA
299	14/1/17	TRUE	Male	84	FALSE	NA	NA	NA	NA	NA	NA	NA	NA	NA	NA	NA	NA	NA	NA	NA	NA	Rectal	NA	NA
299	14/1/17	TRUE	Male	84	FALSE	NA	NA	NA	NA	NA	NA	NA	NA	NA	NA	NA	NA	NA	NA	NA	NA	Oral	FALSE	NA
300	14/1/17	TRUE	Male	78	FALSE	40	69	0.001	10.1	7	0	0.3	2.3	0.5	0	0	0	0	0	0	38.2	Oral	FALSE	NA
300	14/1/17	TRUE	Male	78	FALSE	40	69	0.001	10.1	7	0	0.3	2.3	0.5	0	0	0	0	0	0	38.2	Rectal	TRUE	FALSE
300	26/1/17	TRUE	Male	80	FALSE	36	62	0	9.9	6.2	0	0.5	2.6	0.6	0	+	0	0	0	0	37	Rectal	TRUE	FALSE
300	26/1/17	TRUE	Male	80	FALSE	36	62	0	9.9	6.2	0	0.5	2.6	0.6	0	+	0	0	0	0	37	Oral	NA	NA
300	9/2/17	TRUE	Male	87	FALSE	37	60	0.001	6.5	4.8	0	0.1	1.4	0.2	0	0	0	0	0	0	38.2	Rectal	FALSE	NA
300	9/2/17	TRUE	Male	87	FALSE	37	60	0.001	6.5	4.8	0	0.1	1.4	0.2	0	0	0	0	0	0	38.2	Oral	NA	NA
300	12/2/17	TRUE	Male	88	FALSE	NA	NA	NA	NA	NA	NA	NA	NA	NA	NA	NA	NA	NA	NA	NA	NA	Oral	NA	NA
300	12/2/17	TRUE	Male	88	FALSE	NA	NA	NA	NA	NA	NA	NA	NA	NA	NA	NA	NA	NA	NA	NA	NA	Rectal	FALSE	NA
300	16/2/17	TRUE	Male	91	FALSE	NA	NA	NA	NA	NA	NA	NA	NA	NA	NA	NA	NA	NA	NA	NA	NA	Oral	NA	NA
300	16/2/17	TRUE	Male	91	FALSE	NA	NA	NA	NA	NA	NA	NA	NA	NA	NA	NA	NA	NA	NA	NA	NA	Rectal	FALSE	NA
301	14/1/17	TRUE	Female	71	FALSE	NA	NA	NA	NA	NA	NA	NA	NA	NA	NA	NA	NA	NA	NA	NA	NA	Oral	FALSE	NA
301	14/1/17	TRUE	Female	71	FALSE	NA	NA	NA	NA	NA	NA	NA	NA	NA	NA	NA	NA	NA	NA	NA	NA	Rectal	TRUE	FALSE
301	11/2/17	FALSE	Female	84	FALSE	NA	NA	NA	NA	NA	NA	NA	NA	NA	NA	NA	NA	NA	NA	NA	NA	NA	NA	NA
302	14/1/17	TRUE	Male	81	FALSE	NA	NA	NA	NA	NA	NA	NA	NA	NA	NA	NA	NA	NA	NA	NA	NA	Oral	FALSE	NA
302	14/1/17	TRUE	Male	81	FALSE	NA	NA	NA	NA	NA	NA	NA	NA	NA	NA	NA	NA	NA	NA	NA	NA	Rectal	FALSE	NA
303	15/1/17	TRUE	Male	79	TRUE	NA	NA	NA	NA	NA	NA	NA	NA	NA	NA	NA	NA	NA	NA	NA	NA	Oral	FALSE	NA
303	15/1/17	TRUE	Male	79	TRUE	NA	NA	NA	NA	NA	NA	NA	NA	NA	NA	NA	NA	NA	NA	NA	NA	Rectal	FALSE	NA
304	15/1/17	TRUE	Female	80	FALSE	NA	NA	NA	NA	NA	NA	NA	NA	NA	NA	NA	NA	NA	NA	NA	NA	Rectal	FALSE	NA
304	15/1/17	TRUE	Female	80	FALSE	NA	NA	NA	NA	NA	NA	NA	NA	NA	NA	NA	NA	NA	NA	NA	NA	Oral	FALSE	NA
305	15/1/17	TRUE	Female	76	TRUE	NA	NA	NA	NA	NA	NA	NA	NA	NA	NA	NA	NA	NA	NA	NA	NA	Rectal	FALSE	NA
305	15/1/17	TRUE	Female	76	TRUE	NA	NA	NA	NA	NA	NA	NA	NA	NA	NA	NA	NA	NA	NA	NA	NA	Oral	NA	NA
306	15/1/17	TRUE	Male	79	FALSE	NA	NA	NA	NA	NA	NA	NA	NA	NA	NA	NA	NA	NA	NA	NA	NA	Rectal	FALSE	NA
306	15/1/17	TRUE	Male	79	FALSE	NA	NA	NA	NA	NA	NA	NA	NA	NA	NA	NA	NA	NA	NA	NA	NA	Oral	NA	NA
306	12/2/17	FALSE	Male	91	FALSE	NA	NA	NA	NA	NA	NA	NA	NA	NA	NA	NA	NA	NA	NA	NA	NA	Rectal	NA	NA
306	12/2/17	FALSE	Male	91	FALSE	NA	NA	NA	NA	NA	NA	NA	NA	NA	NA	NA	NA	NA	NA	NA	NA	Oral	TRUE	TRUE
307	15/1/17	TRUE	Female	80	TRUE	NA	NA	NA	NA	NA	NA	NA	NA	NA	NA	NA	NA	NA	NA	NA	NA	Oral	NA	NA
307	15/1/17	TRUE	Female	80	TRUE	NA	NA	NA	NA	NA	NA	NA	NA	NA	NA	NA	NA	NA	NA	NA	NA	Rectal	NA	NA
307	26/1/17	TRUE	Female	87	TRUE	NA	NA	NA	NA	NA	NA	NA	NA	NA	NA	NA	NA	NA	NA	NA	NA	Rectal	FALSE	NA
307	26/1/17	TRUE	Female	87	TRUE	NA	NA	NA	NA	NA	NA	NA	NA	NA	NA	NA	NA	NA	NA	NA	NA	Oral	NA	NA
308	15/1/17	TRUE	Male	77	TRUE	NA	NA	NA	NA	NA	NA	NA	NA	NA	NA	NA	NA	NA	NA	NA	NA	Oral	NA	NA
308	15/1/17	TRUE	Male	77	TRUE	NA	NA	NA	NA	NA	NA	NA	NA	NA	NA	NA	NA	NA	NA	NA	NA	Rectal	NA	NA
308	9/2/17	TRUE	Male	83	TRUE	NA	NA	NA	NA	NA	NA	NA	NA	NA	NA	NA	NA	NA	NA	NA	NA	Rectal	FALSE	NA
308	9/2/17	TRUE	Male	83	TRUE	NA	NA	NA	NA	NA	NA	NA	NA	NA	NA	NA	NA	NA	NA	NA	NA	Oral	TRUE	FALSE
309	15/1/17	TRUE	Female	74	FALSE	NA	NA	NA	NA	NA	NA	NA	NA	NA	NA	NA	NA	NA	NA	NA	NA	Oral	FALSE	NA
309	15/1/17	TRUE	Female	74	FALSE	NA	NA	NA	NA	NA	NA	NA	NA	NA	NA	NA	NA	NA	NA	NA	NA	Rectal	FALSE	NA
309	26/2/17	FALSE	Female	NA	FALSE	NA	NA	NA	NA	NA	NA	NA	NA	NA	NA	NA	NA	NA	NA	NA	NA	NA	NA	NA
310	15/1/17	TRUE	Female	80	TRUE	NA	NA	NA	NA	NA	NA	NA	NA	NA	NA	NA	NA	NA	NA	NA	NA	Oral	FALSE	NA
310	15/1/17	TRUE	Female	80	TRUE	NA	NA	NA	NA	NA	NA	NA	NA	NA	NA	NA	NA	NA	NA	NA	NA	Rectal	NA	NA
311	15/1/17	TRUE	Female	76	TRUE	NA	NA	NA	NA	NA	NA	NA	NA	NA	NA	NA	NA	NA	NA	NA	NA	Rectal	FALSE	NA
311	15/1/17	TRUE	Female	76	TRUE	NA	NA	NA	NA	NA	NA	NA	NA	NA	NA	NA	NA	NA	NA	NA	NA	Oral	FALSE	NA
311	27/2/17	TRUE	Female	88	TRUE	NA	NA	NA	NA	NA	NA	NA	NA	NA	NA	NA	NA	NA	NA	NA	NA	Oral	NA	NA
311	27/2/17	TRUE	Female	88	TRUE	NA	NA	NA	NA	NA	NA	NA	NA	NA	NA	NA	NA	NA	NA	NA	NA	Rectal	NA	NA
312	15/1/17	TRUE	Female	76	TRUE	NA	NA	NA	NA	NA	NA	NA	NA	NA	NA	NA	NA	NA	NA	NA	NA	Rectal	NA	NA
312	15/1/17	TRUE	Female	76	TRUE	NA	NA	NA	NA	NA	NA	NA	NA	NA	NA	NA	NA	NA	NA	NA	NA	Oral	FALSE	NA
312	31/1/17	TRUE	Female	82	TRUE	NA	NA	NA	NA	NA	NA	NA	NA	NA	NA	NA	NA	NA	NA	NA	NA	Oral	TRUE	TRUE
312	31/1/17	TRUE	Female	82	TRUE	NA	NA	NA	NA	NA	NA	NA	NA	NA	NA	NA	NA	NA	NA	NA	NA	Rectal	TRUE	TRUE
313	15/1/17	TRUE	Female	79	TRUE	NA	NA	NA	NA	NA	NA	NA	NA	NA	NA	NA	NA	NA	NA	NA	NA	Oral	FALSE	NA
313	15/1/17	TRUE	Female	79	TRUE	NA	NA	NA	NA	NA	NA	NA	NA	NA	NA	NA	NA	NA	NA	NA	NA	Rectal	FALSE	NA
313	27/2/17	FALSE	Female	94	TRUE	NA	NA	NA	NA	NA	NA	NA	NA	NA	NA	NA	NA	NA	NA	NA	NA	Rectal	NA	NA
313	27/2/17	FALSE	Female	94	TRUE	NA	NA	NA	NA	NA	NA	NA	NA	NA	NA	NA	NA	NA	NA	NA	NA	Oral	FALSE	NA
314	15/1/17	TRUE	Male	78	TRUE	NA	NA	NA	NA	NA	NA	NA	NA	NA	NA	NA	NA	NA	NA	NA	NA	Rectal	NA	NA
314	15/1/17	TRUE	Male	78	TRUE	NA	NA	NA	NA	NA	NA	NA	NA	NA	NA	NA	NA	NA	NA	NA	NA	Oral	FALSE	NA
315	15/1/17	TRUE	Male	77	FALSE	NA	NA	NA	NA	NA	NA	NA	NA	NA	NA	NA	NA	NA	NA	NA	NA	Rectal	FALSE	NA
315	15/1/17	TRUE	Male	77	FALSE	NA	NA	NA	NA	NA	NA	NA	NA	NA	NA	NA	NA	NA	NA	NA	NA	Oral	FALSE	NA
316	15/1/17	TRUE	Female	74	FALSE	NA	NA	NA	NA	NA	NA	NA	NA	NA	NA	NA	NA	NA	NA	NA	NA	Rectal	NA	NA
316	15/1/17	TRUE	Female	74	FALSE	NA	NA	NA	NA	NA	NA	NA	NA	NA	NA	NA	NA	NA	NA	NA	NA	Oral	FALSE	NA
316	19/1/17	FALSE	Female	81	FALSE	NA	NA	NA	NA	NA	NA	NA	NA	NA	NA	NA	NA	NA	NA	NA	NA	Rectal	FALSE	NA
317	15/1/17	TRUE	Male	80	FALSE	NA	NA	NA	NA	NA	NA	NA	NA	NA	NA	NA	NA	NA	NA	NA	NA	Oral	TRUE	FALSE
317	15/1/17	TRUE	Male	80	FALSE	NA	NA	NA	NA	NA	NA	NA	NA	NA	NA	NA	NA	NA	NA	NA	NA	Rectal	FALSE	NA
318	15/1/17	TRUE	Female	77	FALSE	NA	NA	NA	NA	NA	NA	NA	NA	NA	NA	NA	NA	NA	NA	NA	NA	Oral	FALSE	NA
318	15/1/17	TRUE	Female	77	FALSE	NA	NA	NA	NA	NA	NA	NA	NA	NA	NA	NA	NA	NA	NA	NA	NA	Rectal	TRUE	FALSE
319	15/1/17	TRUE	Male	77	TRUE	NA	NA	NA	NA	NA	NA	NA	NA	NA	NA	NA	NA	NA	NA	NA	NA	Rectal	NA	NA
319	15/1/17	TRUE	Male	77	TRUE	NA	NA	NA	NA	NA	NA	NA	NA	NA	NA	NA	NA	NA	NA	NA	NA	Oral	FALSE	NA
319	29/1/17	TRUE	Male	73	TRUE	NA	NA	NA	NA	NA	NA	NA	NA	NA	NA	NA	NA	NA	NA	NA	NA	Rectal	FALSE	NA
319	29/1/17	TRUE	Male	73	TRUE	NA	NA	NA	NA	NA	NA	NA	NA	NA	NA	NA	NA	NA	NA	NA	NA	Oral	NA	NA
320	15/1/17	TRUE	Female	77	TRUE	NA	NA	NA	NA	NA	NA	NA	NA	NA	NA	NA	NA	NA	NA	NA	NA	Oral	NA	NA
320	15/1/17	TRUE	Female	77	TRUE	NA	NA	NA	NA	NA	NA	NA	NA	NA	NA	NA	NA	NA	NA	NA	NA	Rectal	FALSE	NA
321	15/1/17	TRUE	Female	82	FALSE	NA	NA	NA	NA	NA	NA	NA	NA	NA	NA	NA	NA	NA	NA	NA	NA	Rectal	FALSE	NA
321	15/1/17	TRUE	Female	82	FALSE	NA	NA	NA	NA	NA	NA	NA	NA	NA	NA	NA	NA	NA	NA	NA	NA	Oral	FALSE	NA
321	5/2/17	FALSE	Female	88	FALSE	NA	NA	NA	NA	NA	NA	NA	NA	NA	NA	NA	NA	NA	NA	NA	NA	Oral	TRUE	FALSE
321	5/2/17	FALSE	Female	88	FALSE	NA	NA	NA	NA	NA	NA	NA	NA	NA	NA	NA	NA	NA	NA	NA	NA	Rectal	TRUE	TRUE
322	15/1/17	TRUE	Female	75	TRUE	NA	NA	NA	NA	NA	NA	NA	NA	NA	NA	NA	NA	NA	NA	NA	NA	Oral	FALSE	NA
322	15/1/17	TRUE	Female	75	TRUE	NA	NA	NA	NA	NA	NA	NA	NA	NA	NA	NA	NA	NA	NA	NA	NA	Rectal	TRUE	FALSE
322	25/2/17	FALSE	Female	94	TRUE	NA	NA	NA	NA	NA	NA	NA	NA	NA	NA	NA	NA	NA	NA	NA	NA	Oral	TRUE	TRUE
322	25/2/17	FALSE	Female	94	TRUE	NA	NA	NA	NA	NA	NA	NA	NA	NA	NA	NA	NA	NA	NA	NA	NA	Rectal	TRUE	TRUE
323	15/1/17	TRUE	Female	74	FALSE	NA	NA	NA	NA	NA	NA	NA	NA	NA	NA	NA	NA	NA	NA	NA	NA	Oral	FALSE	NA
323	15/1/17	TRUE	Female	74	FALSE	NA	NA	NA	NA	NA	NA	NA	NA	NA	NA	NA	NA	NA	NA	NA	NA	Rectal	NA	NA
323	6/2/17	TRUE	Female	81	FALSE	NA	NA	NA	NA	NA	NA	NA	NA	NA	NA	NA	NA	NA	NA	NA	NA	Oral	NA	NA
323	6/2/17	TRUE	Female	81	FALSE	NA	NA	NA	NA	NA	NA	NA	NA	NA	NA	NA	NA	NA	NA	NA	NA	Rectal	FALSE	NA
323	19/2/17	TRUE	Female	90	FALSE	NA	NA	NA	NA	NA	NA	NA	NA	NA	NA	NA	NA	NA	NA	NA	NA	Oral	NA	NA
323	19/2/17	TRUE	Female	90	FALSE	NA	NA	NA	NA	NA	NA	NA	NA	NA	NA	NA	NA	NA	NA	NA	NA	Rectal	NA	NA
324	15/1/17	TRUE	Female	76	TRUE	NA	NA	NA	NA	NA	NA	NA	NA	NA	NA	NA	NA	NA	NA	NA	NA	Rectal	FALSE	NA
324	15/1/17	TRUE	Female	76	TRUE	NA	NA	NA	NA	NA	NA	NA	NA	NA	NA	NA	NA	NA	NA	NA	NA	Oral	FALSE	NA
324	22/2/17	TRUE	Female	90	TRUE	NA	NA	NA	NA	NA	NA	NA	NA	NA	NA	NA	NA	NA	NA	NA	NA	Oral	FALSE	NA
324	22/2/17	TRUE	Female	90	TRUE	NA	NA	NA	NA	NA	NA	NA	NA	NA	NA	NA	NA	NA	NA	NA	NA	Rectal	NA	NA
325	15/1/17	TRUE	Female	78	FALSE	NA	NA	NA	NA	NA	NA	NA	NA	NA	NA	NA	NA	NA	NA	NA	NA	Rectal	NA	NA
325	15/1/17	TRUE	Female	78	FALSE	NA	NA	NA	NA	NA	NA	NA	NA	NA	NA	NA	NA	NA	NA	NA	NA	Oral	FALSE	NA
325	28/2/17	TRUE	Female	90	FALSE	NA	NA	NA	NA	NA	NA	NA	NA	NA	NA	NA	NA	NA	NA	NA	NA	Rectal	NA	NA
325	28/2/17	TRUE	Female	90	FALSE	NA	NA	NA	NA	NA	NA	NA	NA	NA	NA	NA	NA	NA	NA	NA	NA	Oral	NA	NA
326	15/1/17	TRUE	Female	75	FALSE	NA	NA	NA	NA	NA	NA	NA	NA	NA	NA	NA	NA	NA	NA	NA	NA	Oral	NA	NA
326	15/1/17	TRUE	Female	75	FALSE	NA	NA	NA	NA	NA	NA	NA	NA	NA	NA	NA	NA	NA	NA	NA	NA	Rectal	NA	NA
327	15/1/17	TRUE	Male	81	TRUE	NA	NA	NA	NA	NA	NA	NA	NA	NA	NA	NA	NA	NA	NA	NA	NA	Oral	FALSE	NA
327	15/1/17	TRUE	Male	81	TRUE	NA	NA	NA	NA	NA	NA	NA	NA	NA	NA	NA	NA	NA	NA	NA	NA	Rectal	NA	NA
328	15/1/17	TRUE	Male	85	TRUE	NA	NA	NA	NA	NA	NA	NA	NA	NA	NA	NA	NA	NA	NA	NA	NA	Rectal	FALSE	NA
328	15/1/17	TRUE	Male	85	TRUE	NA	NA	NA	NA	NA	NA	NA	NA	NA	NA	NA	NA	NA	NA	NA	NA	Oral	FALSE	NA
328	1/3/17	TRUE	Male	101	TRUE	NA	NA	NA	NA	NA	NA	NA	NA	NA	NA	NA	NA	NA	NA	NA	NA	Oral	TRUE	FALSE
328	1/3/17	TRUE	Male	101	TRUE	NA	NA	NA	NA	NA	NA	NA	NA	NA	NA	NA	NA	NA	NA	NA	NA	Rectal	NA	NA
329	15/1/17	TRUE	Female	74	TRUE	NA	NA	NA	NA	NA	NA	NA	NA	NA	NA	NA	NA	NA	NA	NA	NA	Rectal	TRUE	FALSE
329	15/1/17	TRUE	Female	74	TRUE	NA	NA	NA	NA	NA	NA	NA	NA	NA	NA	NA	NA	NA	NA	NA	NA	Oral	FALSE	NA
330	15/1/17	TRUE	Female	76	FALSE	NA	NA	NA	NA	NA	NA	NA	NA	NA	NA	NA	NA	NA	NA	NA	NA	Oral	NA	NA
330	15/1/17	TRUE	Female	76	FALSE	NA	NA	NA	NA	NA	NA	NA	NA	NA	NA	NA	NA	NA	NA	NA	NA	Rectal	FALSE	NA
331	15/1/17	TRUE	Male	77	FALSE	NA	NA	NA	NA	NA	NA	NA	NA	NA	NA	NA	NA	NA	NA	NA	NA	Oral	FALSE	NA
331	15/1/17	TRUE	Male	77	FALSE	NA	NA	NA	NA	NA	NA	NA	NA	NA	NA	NA	NA	NA	NA	NA	NA	Rectal	FALSE	NA
332	15/1/17	TRUE	Male	84	TRUE	NA	NA	NA	NA	NA	NA	NA	NA	NA	NA	NA	NA	NA	NA	NA	NA	Oral	NA	NA
332	15/1/17	TRUE	Male	84	TRUE	NA	NA	NA	NA	NA	NA	NA	NA	NA	NA	NA	NA	NA	NA	NA	NA	Rectal	FALSE	NA
333	15/1/17	TRUE	Male	80	FALSE	NA	NA	NA	NA	NA	NA	NA	NA	NA	NA	NA	NA	NA	NA	NA	NA	Oral	FALSE	NA
333	15/1/17	TRUE	Male	80	FALSE	NA	NA	NA	NA	NA	NA	NA	NA	NA	NA	NA	NA	NA	NA	NA	NA	Rectal	FALSE	NA
334	15/1/17	TRUE	Male	76	FALSE	NA	NA	NA	NA	NA	NA	NA	NA	NA	NA	NA	NA	NA	NA	NA	NA	Oral	FALSE	NA
334	15/1/17	TRUE	Male	76	FALSE	NA	NA	NA	NA	NA	NA	NA	NA	NA	NA	NA	NA	NA	NA	NA	NA	Rectal	FALSE	NA
334	23/2/17	FALSE	Male	88	FALSE	NA	NA	NA	NA	NA	NA	NA	NA	NA	NA	NA	NA	NA	NA	NA	NA	NA	NA	NA
335	15/1/17	TRUE	Male	83	TRUE	NA	NA	NA	NA	NA	NA	NA	NA	NA	NA	NA	NA	NA	NA	NA	NA	Oral	NA	NA
335	15/1/17	TRUE	Male	83	TRUE	NA	NA	NA	NA	NA	NA	NA	NA	NA	NA	NA	NA	NA	NA	NA	NA	Rectal	NA	NA
336	15/1/17	TRUE	Male	75	FALSE	NA	NA	NA	NA	NA	NA	NA	NA	NA	NA	NA	NA	NA	NA	NA	NA	Rectal	FALSE	NA
336	15/1/17	TRUE	Male	75	FALSE	NA	NA	NA	NA	NA	NA	NA	NA	NA	NA	NA	NA	NA	NA	NA	NA	Oral	NA	NA
337	15/1/17	TRUE	Female	76	FALSE	NA	NA	NA	NA	NA	NA	NA	NA	NA	NA	NA	NA	NA	NA	NA	NA	Oral	NA	NA
337	15/1/17	TRUE	Female	76	FALSE	NA	NA	NA	NA	NA	NA	NA	NA	NA	NA	NA	NA	NA	NA	NA	NA	Rectal	FALSE	NA
338	15/1/17	TRUE	Female	81	FALSE	NA	NA	NA	NA	NA	NA	NA	NA	NA	NA	NA	NA	NA	NA	NA	NA	Rectal	FALSE	NA
338	15/1/17	TRUE	Female	81	FALSE	NA	NA	NA	NA	NA	NA	NA	NA	NA	NA	NA	NA	NA	NA	NA	NA	Oral	FALSE	NA
339	15/1/17	TRUE	Female	75	TRUE	NA	NA	NA	NA	NA	NA	NA	NA	NA	NA	NA	NA	NA	NA	NA	NA	Rectal	TRUE	FALSE
339	15/1/17	TRUE	Female	75	TRUE	NA	NA	NA	NA	NA	NA	NA	NA	NA	NA	NA	NA	NA	NA	NA	NA	Oral	TRUE	FALSE
339	28/1/17	TRUE	Female	78	TRUE	NA	NA	NA	NA	NA	NA	NA	NA	NA	NA	NA	NA	NA	NA	NA	NA	Oral	TRUE	FALSE
339	28/1/17	TRUE	Female	78	TRUE	NA	NA	NA	NA	NA	NA	NA	NA	NA	NA	NA	NA	NA	NA	NA	NA	Rectal	TRUE	FALSE
340	15/1/17	TRUE	Male	71	FALSE	NA	NA	NA	NA	NA	NA	NA	NA	NA	NA	NA	NA	NA	NA	NA	NA	Oral	NA	NA
340	15/1/17	TRUE	Male	71	FALSE	NA	NA	NA	NA	NA	NA	NA	NA	NA	NA	NA	NA	NA	NA	NA	NA	Rectal	NA	NA
340	18/1/17	FALSE	Male	80	FALSE	NA	NA	NA	NA	NA	NA	NA	NA	NA	NA	NA	NA	NA	NA	NA	NA	Oral	NA	NA
340	18/1/17	FALSE	Male	80	FALSE	NA	NA	NA	NA	NA	NA	NA	NA	NA	NA	NA	NA	NA	NA	NA	NA	Rectal	NA	NA
341	15/1/17	TRUE	Male	77	FALSE	NA	NA	NA	NA	NA	NA	NA	NA	NA	NA	NA	NA	NA	NA	NA	NA	Rectal	FALSE	NA
341	15/1/17	TRUE	Male	77	FALSE	NA	NA	NA	NA	NA	NA	NA	NA	NA	NA	NA	NA	NA	NA	NA	NA	Oral	FALSE	NA
342	18/2/17	TRUE	Male	95	FALSE	NA	NA	NA	NA	NA	NA	NA	NA	NA	NA	NA	NA	NA	NA	NA	NA	Oral	TRUE	FALSE
342	18/2/17	TRUE	Male	95	FALSE	NA	NA	NA	NA	NA	NA	NA	NA	NA	NA	NA	NA	NA	NA	NA	NA	Rectal	FALSE	NA
343	18/2/17	TRUE	Female	99	FALSE	NA	NA	NA	NA	NA	NA	NA	NA	NA	NA	NA	NA	NA	NA	NA	NA	Oral	NA	NA
343	18/2/17	TRUE	Female	99	FALSE	NA	NA	NA	NA	NA	NA	NA	NA	NA	NA	NA	NA	NA	NA	NA	NA	Rectal	NA	NA
344	19/2/17	TRUE	Male	95	FALSE	NA	NA	NA	NA	NA	NA	NA	NA	NA	NA	NA	NA	NA	NA	NA	NA	Oral	NA	NA
344	19/2/17	TRUE	Male	95	FALSE	NA	NA	NA	NA	NA	NA	NA	NA	NA	NA	NA	NA	NA	NA	NA	NA	Rectal	TRUE	TRUE
344	21/2/17	FALSE	Male	99	FALSE	NA	NA	NA	NA	NA	NA	NA	NA	NA	NA	NA	NA	NA	NA	NA	NA	Oral	TRUE	TRUE
344	21/2/17	FALSE	Male	99	FALSE	NA	NA	NA	NA	NA	NA	NA	NA	NA	NA	NA	NA	NA	NA	NA	NA	Rectal	NA	NA
345	24/2/17	TRUE	Male	102	FALSE	NA	NA	NA	NA	NA	NA	NA	NA	NA	NA	NA	NA	NA	NA	NA	NA	Rectal	NA	NA
345	24/2/17	TRUE	Male	102	FALSE	NA	NA	NA	NA	NA	NA	NA	NA	NA	NA	NA	NA	NA	NA	NA	NA	Oral	TRUE	TRUE
346	27/2/17	TRUE	Male	107	FALSE	NA	NA	NA	NA	NA	NA	NA	NA	NA	NA	NA	NA	NA	NA	NA	NA	Oral	NA	NA
346	27/2/17	TRUE	Male	107	FALSE	NA	NA	NA	NA	NA	NA	NA	NA	NA	NA	NA	NA	NA	NA	NA	NA	Rectal	NA	NA
347	26/2/17	TRUE	Female	92	FALSE	NA	NA	NA	NA	NA	NA	NA	NA	NA	NA	NA	NA	NA	NA	NA	NA	Rectal	FALSE	NA
347	26/2/17	TRUE	Female	92	FALSE	NA	NA	NA	NA	NA	NA	NA	NA	NA	NA	NA	NA	NA	NA	NA	NA	Oral	FALSE	NA
348	1/3/17	TRUE	Female	92	FALSE	NA	NA	NA	NA	NA	NA	NA	NA	NA	NA	NA	NA	NA	NA	NA	NA	Oral	TRUE	TRUE
348	1/3/17	TRUE	Female	92	FALSE	NA	NA	NA	NA	NA	NA	NA	NA	NA	NA	NA	NA	NA	NA	NA	NA	Rectal	NA	NA
349	3/3/17	TRUE	Male	103	FALSE	NA	NA	NA	NA	NA	NA	NA	NA	NA	NA	NA	NA	NA	NA	NA	NA	Rectal	NA	NA
349	3/3/17	TRUE	Male	103	FALSE	NA	NA	NA	NA	NA	NA	NA	NA	NA	NA	NA	NA	NA	NA	NA	NA	Oral	FALSE	NA
350	9/3/17	TRUE	Male	105	FALSE	NA	NA	NA	NA	NA	NA	NA	NA	NA	NA	NA	NA	NA	NA	NA	NA	Oral	NA	NA
350	9/3/17	TRUE	Male	105	FALSE	NA	NA	NA	NA	NA	NA	NA	NA	NA	NA	NA	NA	NA	NA	NA	NA	Rectal	TRUE	FALSE
351	9/3/17	TRUE	Male	103	FALSE	NA	NA	NA	NA	NA	NA	NA	NA	NA	NA	NA	NA	NA	NA	NA	NA	Oral	NA	NA
351	9/3/17	TRUE	Male	103	FALSE	NA	NA	NA	NA	NA	NA	NA	NA	NA	NA	NA	NA	NA	NA	NA	NA	Rectal	NA	NA
352	10/3/17	TRUE	Male	96	FALSE	NA	NA	NA	NA	NA	NA	NA	NA	NA	NA	NA	NA	NA	NA	NA	NA	Oral	FALSE	NA
352	10/3/17	TRUE	Male	96	FALSE	NA	NA	NA	NA	NA	NA	NA	NA	NA	NA	NA	NA	NA	NA	NA	NA	Rectal	FALSE	NA
354	22/12/16	FALSE	Female	76	FALSE	NA	NA	NA	NA	NA	NA	NA	NA	NA	NA	NA	NA	NA	NA	NA	NA	Oral	NA	NA
354	22/12/16	FALSE	Female	76	FALSE	NA	NA	NA	NA	NA	NA	NA	NA	NA	NA	NA	NA	NA	NA	NA	NA	Rectal	NA	NA
355	30/12/16	FALSE	Male	78	FALSE	NA	NA	NA	NA	NA	NA	NA	NA	NA	NA	NA	NA	NA	NA	NA	NA	Rectal	NA	NA
356	2/1/17	FALSE	Male	77	FALSE	NA	NA	NA	NA	NA	NA	NA	NA	NA	NA	NA	NA	NA	NA	NA	NA	Oral	NA	NA
357	7/1/17	FALSE	Male	75	FALSE	NA	NA	NA	NA	NA	NA	NA	NA	NA	NA	NA	NA	NA	NA	NA	NA	Rectal	NA	NA
357	7/1/17	FALSE	Male	75	FALSE	NA	NA	NA	NA	NA	NA	NA	NA	NA	NA	NA	NA	NA	NA	NA	NA	Oral	NA	NA
358	26/1/17	FALSE	Female	88	FALSE	NA	NA	NA	NA	NA	NA	NA	NA	NA	NA	NA	NA	NA	NA	NA	NA	Oral	NA	NA
358	26/1/17	FALSE	Female	88	FALSE	NA	NA	NA	NA	NA	NA	NA	NA	NA	NA	NA	NA	NA	NA	NA	NA	Rectal	FALSE	NA
359	30/1/17	FALSE	Male	99	FALSE	NA	NA	NA	NA	NA	NA	NA	NA	NA	NA	NA	NA	NA	NA	NA	NA	NA	NA	NA
360	31/1/17	FALSE	Female	81	FALSE	NA	NA	NA	NA	NA	NA	NA	NA	NA	NA	NA	NA	NA	NA	NA	NA	Oral	NA	NA
360	31/1/17	FALSE	Female	81	FALSE	NA	NA	NA	NA	NA	NA	NA	NA	NA	NA	NA	NA	NA	NA	NA	NA	Rectal	FALSE	NA
361	7/2/17	FALSE	Female	87	FALSE	NA	NA	NA	NA	NA	NA	NA	NA	NA	NA	NA	NA	NA	NA	NA	NA	Rectal	TRUE	FALSE
361	7/2/17	FALSE	Female	87	FALSE	NA	NA	NA	NA	NA	NA	NA	NA	NA	NA	NA	NA	NA	NA	NA	NA	Oral	NA	NA
362	23/2/17	FALSE	Female	100	FALSE	NA	NA	NA	NA	NA	NA	NA	NA	NA	NA	NA	NA	NA	NA	NA	NA	Oral	TRUE	TRUE
363	23/2/17	FALSE	Male	92	FALSE	NA	NA	NA	NA	NA	NA	NA	NA	NA	NA	NA	NA	NA	NA	NA	NA	Rectal	NA	NA
363	23/2/17	FALSE	Male	92	FALSE	NA	NA	NA	NA	NA	NA	NA	NA	NA	NA	NA	NA	NA	NA	NA	NA	Oral	FALSE	NA
364	31/12/16	FALSE	Male	82	FALSE	NA	NA	NA	NA	NA	NA	NA	NA	NA	NA	NA	NA	NA	NA	NA	NA	Oral	FALSE	NA
364	31/12/16	FALSE	Male	82	FALSE	NA	NA	NA	NA	NA	NA	NA	NA	NA	NA	NA	NA	NA	NA	NA	NA	Rectal	FALSE	NA
365	21/12/17	TRUE	Female	77	TRUE	NA	NA	NA	NA	NA	NA	NA	NA	NA	NA	NA	NA	NA	NA	NA	NA	Oral	FALSE	NA
365	21/12/17	TRUE	Female	77	TRUE	NA	NA	NA	NA	NA	NA	NA	NA	NA	NA	NA	NA	NA	NA	NA	NA	Rectal	FALSE	NA
366	21/12/17	TRUE	Male	84	FALSE	NA	NA	NA	NA	NA	NA	NA	NA	NA	NA	NA	NA	NA	NA	NA	NA	Rectal	FALSE	NA
366	21/12/17	TRUE	Male	84	FALSE	NA	NA	NA	NA	NA	NA	NA	NA	NA	NA	NA	NA	NA	NA	NA	NA	Oral	FALSE	NA
366	15/2/18	TRUE	Male	97	FALSE	NA	NA	NA	NA	NA	NA	NA	NA	NA	NA	NA	NA	NA	NA	NA	NA	Oral	NA	NA
366	15/2/18	TRUE	Male	97	FALSE	NA	NA	NA	NA	NA	NA	NA	NA	NA	NA	NA	NA	NA	NA	NA	NA	Rectal	TRUE	FALSE
366	3/7/18	FALSE	Male	NA	FALSE	NA	NA	NA	NA	NA	NA	NA	NA	NA	NA	NA	NA	NA	NA	NA	NA	Rectal	FALSE	NA
367	21/12/17	TRUE	Female	81	TRUE	NA	NA	NA	NA	NA	NA	NA	NA	NA	NA	NA	NA	NA	NA	NA	38.1	Rectal	FALSE	NA
367	21/12/17	TRUE	Female	81	TRUE	NA	NA	NA	NA	NA	NA	NA	NA	NA	NA	NA	NA	NA	NA	NA	38.1	Oral	TRUE	FALSE
367	9/1/18	TRUE	Female	92	TRUE	NA	NA	NA	NA	NA	NA	NA	NA	NA	NA	NA	NA	NA	NA	NA	38	Rectal	FALSE	NA
367	9/1/18	TRUE	Female	92	TRUE	NA	NA	NA	NA	NA	NA	NA	NA	NA	NA	NA	NA	NA	NA	NA	38	Oral	FALSE	NA
367	20/1/18	TRUE	Female	93	TRUE	NA	NA	NA	NA	NA	NA	NA	NA	NA	NA	NA	NA	NA	NA	NA	37.6	Oral	FALSE	NA
367	20/1/18	TRUE	Female	93	TRUE	NA	NA	NA	NA	NA	NA	NA	NA	NA	NA	NA	NA	NA	NA	NA	37.6	Rectal	FALSE	NA
367	3/2/18	TRUE	Female	98	TRUE	NA	NA	NA	NA	NA	NA	NA	NA	NA	NA	NA	NA	NA	NA	NA	38.1	Rectal	FALSE	NA
367	3/2/18	TRUE	Female	98	TRUE	NA	NA	NA	NA	NA	NA	NA	NA	NA	NA	NA	NA	NA	NA	NA	38.1	Oral	FALSE	NA
367	18/2/18	TRUE	Female	103	TRUE	NA	NA	NA	NA	NA	NA	NA	NA	NA	NA	NA	NA	NA	NA	NA	37.5	Oral	NA	NA
367	18/2/18	TRUE	Female	103	TRUE	NA	NA	NA	NA	NA	NA	NA	NA	NA	NA	NA	NA	NA	NA	NA	37.5	Rectal	TRUE	TRUE
367	22/2/18	TRUE	Female	100	TRUE	NA	NA	NA	NA	NA	NA	NA	NA	NA	NA	NA	NA	NA	NA	NA	NA	Rectal	FALSE	NA
367	22/2/18	TRUE	Female	100	TRUE	NA	NA	NA	NA	NA	NA	NA	NA	NA	NA	NA	NA	NA	NA	NA	NA	Oral	FALSE	NA
368	21/12/17	TRUE	Male	75	FALSE	NA	NA	NA	NA	NA	NA	NA	NA	NA	NA	NA	NA	NA	NA	NA	NA	Rectal	TRUE	FALSE
368	21/12/17	TRUE	Male	75	FALSE	NA	NA	NA	NA	NA	NA	NA	NA	NA	NA	NA	NA	NA	NA	NA	NA	Oral	FALSE	NA
369	22/12/17	TRUE	Male	73	FALSE	NA	NA	NA	NA	NA	NA	NA	NA	NA	NA	NA	NA	NA	NA	NA	NA	Rectal	FALSE	NA
369	22/12/17	TRUE	Male	73	FALSE	NA	NA	NA	NA	NA	NA	NA	NA	NA	NA	NA	NA	NA	NA	NA	NA	Oral	FALSE	NA
370	21/12/17	TRUE	Female	77	FALSE	NA	NA	NA	NA	NA	NA	NA	NA	NA	NA	NA	NA	NA	NA	NA	38.9	Oral	NA	NA
370	21/12/17	TRUE	Female	77	FALSE	NA	NA	NA	NA	NA	NA	NA	NA	NA	NA	NA	NA	NA	NA	NA	38.9	Rectal	TRUE	FALSE
370	6/1/18	TRUE	Female	82	FALSE	NA	NA	NA	NA	NA	NA	NA	NA	NA	NA	NA	NA	NA	NA	NA	37.2	Rectal	NA	NA
370	6/1/18	TRUE	Female	82	FALSE	NA	NA	NA	NA	NA	NA	NA	NA	NA	NA	NA	NA	NA	NA	NA	37.2	Oral	NA	NA
370	23/1/18	TRUE	Female	91	FALSE	NA	NA	NA	NA	NA	NA	NA	NA	NA	NA	NA	NA	NA	NA	NA	38	Oral	NA	NA
370	23/1/18	TRUE	Female	91	FALSE	NA	NA	NA	NA	NA	NA	NA	NA	NA	NA	NA	NA	NA	NA	NA	38	Rectal	TRUE	FALSE
370	4/2/18	TRUE	Female	92	FALSE	NA	NA	NA	NA	NA	NA	NA	NA	NA	NA	NA	NA	NA	NA	NA	37.5	Oral	NA	NA
370	4/2/18	TRUE	Female	92	FALSE	NA	NA	NA	NA	NA	NA	NA	NA	NA	NA	NA	NA	NA	NA	NA	37.5	Rectal	TRUE	TRUE
370	17/2/18	TRUE	Female	99	FALSE	NA	NA	NA	NA	NA	NA	NA	NA	NA	NA	NA	NA	NA	NA	NA	37.8	Rectal	NA	NA
370	17/2/18	TRUE	Female	99	FALSE	NA	NA	NA	NA	NA	NA	NA	NA	NA	NA	NA	NA	NA	NA	NA	37.8	Oral	TRUE	TRUE
371	22/12/17	TRUE	Male	77	FALSE	NA	NA	NA	NA	NA	NA	NA	NA	NA	NA	NA	NA	NA	NA	NA	NA	Rectal	FALSE	NA
371	22/12/17	TRUE	Male	77	FALSE	NA	NA	NA	NA	NA	NA	NA	NA	NA	NA	NA	NA	NA	NA	NA	NA	Oral	FALSE	NA
372	22/12/17	TRUE	Female	79	FALSE	NA	NA	NA	NA	NA	NA	NA	NA	NA	NA	NA	NA	NA	NA	NA	NA	Rectal	FALSE	NA
372	22/12/17	TRUE	Female	79	FALSE	NA	NA	NA	NA	NA	NA	NA	NA	NA	NA	NA	NA	NA	NA	NA	NA	Oral	NA	NA
372	15/2/18	FALSE	Female	91	FALSE	NA	NA	NA	NA	NA	NA	NA	NA	NA	NA	NA	NA	NA	NA	NA	NA	Oral	FALSE	NA
372	15/2/18	FALSE	Female	91	FALSE	NA	NA	NA	NA	NA	NA	NA	NA	NA	NA	NA	NA	NA	NA	NA	NA	Rectal	TRUE	TRUE
373	22/12/17	TRUE	Male	84	FALSE	NA	NA	NA	NA	NA	NA	NA	NA	NA	NA	NA	NA	NA	NA	NA	38	Rectal	TRUE	FALSE
373	22/12/17	TRUE	Male	84	FALSE	NA	NA	NA	NA	NA	NA	NA	NA	NA	NA	NA	NA	NA	NA	NA	38	Oral	TRUE	TRUE
373	9/1/18	TRUE	Male	89	FALSE	NA	NA	NA	NA	NA	NA	NA	NA	NA	NA	NA	NA	NA	NA	NA	38	Oral	TRUE	TRUE
373	9/1/18	TRUE	Male	89	FALSE	NA	NA	NA	NA	NA	NA	NA	NA	NA	NA	NA	NA	NA	NA	NA	38	Rectal	TRUE	TRUE
373	9/1/18	TRUE	Male	89	FALSE	NA	NA	NA	NA	NA	NA	NA	NA	NA	NA	NA	NA	NA	NA	NA	38	Rectal	TRUE	FALSE
373	21/1/18	TRUE	Male	90	FALSE	NA	NA	NA	NA	NA	NA	NA	NA	NA	NA	NA	NA	NA	NA	NA	37.8	Rectal	TRUE	TRUE
373	21/1/18	TRUE	Male	90	FALSE	NA	NA	NA	NA	NA	NA	NA	NA	NA	NA	NA	NA	NA	NA	NA	37.8	Oral	TRUE	TRUE
373	3/2/18	TRUE	Male	96	FALSE	NA	NA	NA	NA	NA	NA	NA	NA	NA	NA	NA	NA	NA	NA	NA	38.4	Oral	TRUE	FALSE
373	3/2/18	TRUE	Male	96	FALSE	NA	NA	NA	NA	NA	NA	NA	NA	NA	NA	NA	NA	NA	NA	NA	38.4	Rectal	NA	NA
373	18/2/18	TRUE	Male	99	FALSE	NA	NA	NA	NA	NA	NA	NA	NA	NA	NA	NA	NA	NA	NA	NA	37.4	Rectal	NA	NA
373	18/2/18	TRUE	Male	99	FALSE	NA	NA	NA	NA	NA	NA	NA	NA	NA	NA	NA	NA	NA	NA	NA	37.4	Oral	NA	NA
374	23/12/17	TRUE	Male	76	FALSE	NA	NA	NA	NA	NA	NA	NA	NA	NA	NA	NA	NA	NA	NA	NA	NA	Oral	TRUE	FALSE
374	23/12/17	TRUE	Male	76	FALSE	NA	NA	NA	NA	NA	NA	NA	NA	NA	NA	NA	NA	NA	NA	NA	NA	Oral	FALSE	NA
374	23/12/17	TRUE	Male	76	FALSE	NA	NA	NA	NA	NA	NA	NA	NA	NA	NA	NA	NA	NA	NA	NA	NA	Rectal	FALSE	NA
374	9/1/18	FALSE	Male	82	FALSE	NA	NA	NA	NA	NA	NA	NA	NA	NA	NA	NA	NA	NA	NA	NA	NA	Rectal	FALSE	NA
374	9/1/18	FALSE	Male	82	FALSE	NA	NA	NA	NA	NA	NA	NA	NA	NA	NA	NA	NA	NA	NA	NA	NA	Oral	FALSE	NA
375	23/12/17	TRUE	Female	70	TRUE	NA	NA	NA	NA	NA	NA	NA	NA	NA	NA	NA	NA	NA	NA	NA	NA	Rectal	FALSE	NA
375	23/12/17	TRUE	Female	70	TRUE	NA	NA	NA	NA	NA	NA	NA	NA	NA	NA	NA	NA	NA	NA	NA	NA	Oral	FALSE	NA
376	23/12/17	TRUE	Female	73	TRUE	NA	NA	NA	NA	NA	NA	NA	NA	NA	NA	NA	NA	NA	NA	NA	38	Oral	FALSE	NA
376	23/12/17	TRUE	Female	73	TRUE	NA	NA	NA	NA	NA	NA	NA	NA	NA	NA	NA	NA	NA	NA	NA	38	Rectal	FALSE	NA
376	8/1/18	TRUE	Female	79	TRUE	NA	NA	NA	NA	NA	NA	NA	NA	NA	NA	NA	NA	NA	NA	NA	37.7	Oral	FALSE	NA
376	8/1/18	TRUE	Female	79	TRUE	NA	NA	NA	NA	NA	NA	NA	NA	NA	NA	NA	NA	NA	NA	NA	37.7	Rectal	FALSE	NA
376	19/1/18	TRUE	Female	81	TRUE	NA	NA	NA	NA	NA	NA	NA	NA	NA	NA	NA	NA	NA	NA	NA	38.2	Rectal	FALSE	NA
376	19/1/18	TRUE	Female	81	TRUE	NA	NA	NA	NA	NA	NA	NA	NA	NA	NA	NA	NA	NA	NA	NA	38.2	Oral	NA	NA
376	4/2/18	TRUE	Female	87	TRUE	NA	NA	NA	NA	NA	NA	NA	NA	NA	NA	NA	NA	NA	NA	NA	38.2	Oral	NA	NA
376	4/2/18	TRUE	Female	87	TRUE	NA	NA	NA	NA	NA	NA	NA	NA	NA	NA	NA	NA	NA	NA	NA	38.2	Rectal	FALSE	NA
376	9/2/18	FALSE	Female	93	TRUE	NA	NA	NA	NA	NA	NA	NA	NA	NA	NA	NA	NA	NA	NA	NA	NA	Oral	TRUE	TRUE
376	9/2/18	FALSE	Female	93	TRUE	NA	NA	NA	NA	NA	NA	NA	NA	NA	NA	NA	NA	NA	NA	NA	NA	Rectal	TRUE	TRUE
377	23/12/17	TRUE	Male	77	FALSE	NA	NA	NA	NA	NA	NA	NA	NA	NA	NA	NA	NA	NA	NA	NA	NA	Rectal	NA	NA
377	23/12/17	TRUE	Male	77	FALSE	NA	NA	NA	NA	NA	NA	NA	NA	NA	NA	NA	NA	NA	NA	NA	NA	Oral	FALSE	NA
377	23/1/18	TRUE	Male	85	FALSE	NA	NA	NA	NA	NA	NA	NA	NA	NA	NA	NA	NA	NA	NA	NA	NA	Rectal	NA	NA
377	23/1/18	TRUE	Male	85	FALSE	NA	NA	NA	NA	NA	NA	NA	NA	NA	NA	NA	NA	NA	NA	NA	NA	Oral	NA	NA
377	20/2/18	TRUE	Male	96	FALSE	NA	NA	NA	NA	NA	NA	NA	NA	NA	NA	NA	NA	NA	NA	NA	NA	Rectal	TRUE	TRUE
377	20/2/18	TRUE	Male	96	FALSE	NA	NA	NA	NA	NA	NA	NA	NA	NA	NA	NA	NA	NA	NA	NA	NA	Oral	TRUE	TRUE
377	20/2/18	FALSE	Male	94	FALSE	NA	NA	NA	NA	NA	NA	NA	NA	NA	NA	NA	NA	NA	NA	NA	NA	Oral	TRUE	TRUE
377	20/2/18	FALSE	Male	94	FALSE	NA	NA	NA	NA	NA	NA	NA	NA	NA	NA	NA	NA	NA	NA	NA	NA	Rectal	TRUE	TRUE
378	23/12/17	TRUE	Male	73	TRUE	NA	NA	NA	NA	NA	NA	NA	NA	NA	NA	NA	NA	NA	NA	NA	NA	Oral	FALSE	NA
378	23/12/17	TRUE	Male	73	TRUE	NA	NA	NA	NA	NA	NA	NA	NA	NA	NA	NA	NA	NA	NA	NA	NA	Rectal	NA	NA
378	31/12/17	FALSE	Male	78	TRUE	NA	NA	NA	NA	NA	NA	NA	NA	NA	NA	NA	NA	NA	NA	NA	NA	NA	NA	NA
379	23/12/17	TRUE	Male	82	TRUE	NA	NA	NA	NA	NA	NA	NA	NA	NA	NA	NA	NA	NA	NA	NA	38	Oral	FALSE	NA
379	23/12/17	TRUE	Male	82	TRUE	NA	NA	NA	NA	NA	NA	NA	NA	NA	NA	NA	NA	NA	NA	NA	38	Rectal	FALSE	NA
379	8/1/18	TRUE	Male	88	TRUE	NA	NA	NA	NA	NA	NA	NA	NA	NA	NA	NA	NA	NA	NA	NA	37.7	Oral	FALSE	NA
379	8/1/18	TRUE	Male	88	TRUE	NA	NA	NA	NA	NA	NA	NA	NA	NA	NA	NA	NA	NA	NA	NA	37.7	Rectal	FALSE	NA
379	20/1/18	TRUE	Male	91	TRUE	NA	NA	NA	NA	NA	NA	NA	NA	NA	NA	NA	NA	NA	NA	NA	37.6	Rectal	FALSE	NA
379	20/1/18	TRUE	Male	91	TRUE	NA	NA	NA	NA	NA	NA	NA	NA	NA	NA	NA	NA	NA	NA	NA	37.6	Oral	FALSE	NA
379	2/2/18	TRUE	Male	94	TRUE	NA	NA	NA	NA	NA	NA	NA	NA	NA	NA	NA	NA	NA	NA	NA	38.1	Rectal	FALSE	NA
379	2/2/18	TRUE	Male	94	TRUE	NA	NA	NA	NA	NA	NA	NA	NA	NA	NA	NA	NA	NA	NA	NA	38.1	Oral	NA	NA
379	18/2/18	TRUE	Male	100	TRUE	NA	NA	NA	NA	NA	NA	NA	NA	NA	NA	NA	NA	NA	NA	NA	39.6	Oral	NA	NA
379	18/2/18	TRUE	Male	100	TRUE	NA	NA	NA	NA	NA	NA	NA	NA	NA	NA	NA	NA	NA	NA	NA	39.6	Rectal	NA	NA
380	23/12/17	TRUE	Female	78	FALSE	NA	NA	NA	NA	NA	NA	NA	NA	NA	NA	NA	NA	NA	NA	NA	NA	Rectal	FALSE	NA
380	23/12/17	TRUE	Female	78	FALSE	NA	NA	NA	NA	NA	NA	NA	NA	NA	NA	NA	NA	NA	NA	NA	NA	Oral	NA	NA
381	24/12/17	TRUE	Male	74	FALSE	NA	NA	NA	NA	NA	NA	NA	NA	NA	NA	NA	NA	NA	NA	NA	NA	Rectal	FALSE	NA
381	24/12/17	TRUE	Male	74	FALSE	NA	NA	NA	NA	NA	NA	NA	NA	NA	NA	NA	NA	NA	NA	NA	NA	Oral	FALSE	NA
382	24/12/17	TRUE	Male	81	TRUE	NA	NA	NA	NA	NA	NA	NA	NA	NA	NA	NA	NA	NA	NA	NA	37.3	Rectal	FALSE	NA
382	24/12/17	TRUE	Male	81	TRUE	NA	NA	NA	NA	NA	NA	NA	NA	NA	NA	NA	NA	NA	NA	NA	37.3	Oral	FALSE	NA
382	10/1/18	TRUE	Male	89	TRUE	NA	NA	NA	NA	NA	NA	NA	NA	NA	NA	NA	NA	NA	NA	NA	37.7	Rectal	FALSE	NA
382	10/1/18	TRUE	Male	89	TRUE	NA	NA	NA	NA	NA	NA	NA	NA	NA	NA	NA	NA	NA	NA	NA	37.7	Oral	FALSE	NA
382	19/1/18	TRUE	Male	91	TRUE	NA	NA	NA	NA	NA	NA	NA	NA	NA	NA	NA	NA	NA	NA	NA	38.4	Oral	NA	NA
382	19/1/18	TRUE	Male	91	TRUE	NA	NA	NA	NA	NA	NA	NA	NA	NA	NA	NA	NA	NA	NA	NA	38.4	Rectal	FALSE	NA
382	2/2/18	TRUE	Male	97	TRUE	NA	NA	NA	NA	NA	NA	NA	NA	NA	NA	NA	NA	NA	NA	NA	38.2	Rectal	TRUE	FALSE
382	2/2/18	TRUE	Male	97	TRUE	NA	NA	NA	NA	NA	NA	NA	NA	NA	NA	NA	NA	NA	NA	NA	38.2	Oral	FALSE	NA
382	17/2/18	TRUE	Male	103	TRUE	NA	NA	NA	NA	NA	NA	NA	NA	NA	NA	NA	NA	NA	NA	NA	38.5	Rectal	TRUE	FALSE
382	17/2/18	TRUE	Male	103	TRUE	NA	NA	NA	NA	NA	NA	NA	NA	NA	NA	NA	NA	NA	NA	NA	38.5	Oral	NA	NA
383	24/12/17	TRUE	Male	74	FALSE	NA	NA	NA	NA	NA	NA	NA	NA	NA	NA	NA	NA	NA	NA	NA	NA	Rectal	FALSE	NA
383	24/12/17	TRUE	Male	74	FALSE	NA	NA	NA	NA	NA	NA	NA	NA	NA	NA	NA	NA	NA	NA	NA	NA	Oral	FALSE	NA
384	24/12/17	TRUE	Male	73	FALSE	NA	NA	NA	NA	NA	NA	NA	NA	NA	NA	NA	NA	NA	NA	NA	NA	Rectal	TRUE	FALSE
384	24/12/17	TRUE	Male	73	FALSE	NA	NA	NA	NA	NA	NA	NA	NA	NA	NA	NA	NA	NA	NA	NA	NA	Oral	TRUE	FALSE
385	24/12/17	TRUE	Female	77	TRUE	NA	NA	NA	NA	NA	NA	NA	NA	NA	NA	NA	NA	NA	NA	NA	38.5	Rectal	NA	NA
385	24/12/17	TRUE	Female	77	TRUE	NA	NA	NA	NA	NA	NA	NA	NA	NA	NA	NA	NA	NA	NA	NA	38.5	Oral	FALSE	NA
385	8/1/18	TRUE	Female	87	TRUE	NA	NA	NA	NA	NA	NA	NA	NA	NA	NA	NA	NA	NA	NA	NA	37.7	Oral	FALSE	NA
385	8/1/18	TRUE	Female	87	TRUE	NA	NA	NA	NA	NA	NA	NA	NA	NA	NA	NA	NA	NA	NA	NA	37.7	Rectal	FALSE	NA
385	22/1/18	TRUE	Female	88	TRUE	NA	NA	NA	NA	NA	NA	NA	NA	NA	NA	NA	NA	NA	NA	NA	37.8	Rectal	FALSE	NA
385	22/1/18	TRUE	Female	88	TRUE	NA	NA	NA	NA	NA	NA	NA	NA	NA	NA	NA	NA	NA	NA	NA	37.8	Oral	TRUE	FALSE
385	3/2/18	TRUE	Female	93	TRUE	NA	NA	NA	NA	NA	NA	NA	NA	NA	NA	NA	NA	NA	NA	NA	37.9	Rectal	NA	NA
385	3/2/18	TRUE	Female	93	TRUE	NA	NA	NA	NA	NA	NA	NA	NA	NA	NA	NA	NA	NA	NA	NA	37.9	Oral	TRUE	FALSE
385	17/2/18	TRUE	Female	95	TRUE	NA	NA	NA	NA	NA	NA	NA	NA	NA	NA	NA	NA	NA	NA	NA	38.6	Oral	TRUE	TRUE
385	17/2/18	TRUE	Female	95	TRUE	NA	NA	NA	NA	NA	NA	NA	NA	NA	NA	NA	NA	NA	NA	NA	38.6	Rectal	TRUE	TRUE
386	24/12/17	TRUE	Female	75	FALSE	NA	NA	NA	NA	NA	NA	NA	NA	NA	NA	NA	NA	NA	NA	NA	NA	Rectal	FALSE	NA
386	24/12/17	TRUE	Female	75	FALSE	NA	NA	NA	NA	NA	NA	NA	NA	NA	NA	NA	NA	NA	NA	NA	NA	Oral	FALSE	NA
387	24/12/17	TRUE	Female	72	TRUE	NA	NA	NA	NA	NA	NA	NA	NA	NA	NA	NA	NA	NA	NA	NA	NA	Rectal	TRUE	FALSE
387	24/12/17	TRUE	Female	72	TRUE	NA	NA	NA	NA	NA	NA	NA	NA	NA	NA	NA	NA	NA	NA	NA	NA	Oral	FALSE	NA
388	25/12/17	TRUE	Female	79	TRUE	NA	NA	NA	NA	NA	NA	NA	NA	NA	NA	NA	NA	NA	NA	NA	38.3	Rectal	FALSE	NA
388	25/12/17	TRUE	Female	79	TRUE	NA	NA	NA	NA	NA	NA	NA	NA	NA	NA	NA	NA	NA	NA	NA	38.3	Oral	FALSE	NA
388	8/1/18	TRUE	Female	83	TRUE	NA	NA	NA	NA	NA	NA	NA	NA	NA	NA	NA	NA	NA	NA	NA	37.7	Oral	FALSE	NA
388	8/1/18	TRUE	Female	83	TRUE	NA	NA	NA	NA	NA	NA	NA	NA	NA	NA	NA	NA	NA	NA	NA	37.7	Rectal	FALSE	NA
388	19/1/18	TRUE	Female	91	TRUE	NA	NA	NA	NA	NA	NA	NA	NA	NA	NA	NA	NA	NA	NA	NA	37.6	Rectal	FALSE	NA
388	19/1/18	TRUE	Female	91	TRUE	NA	NA	NA	NA	NA	NA	NA	NA	NA	NA	NA	NA	NA	NA	NA	37.6	Oral	NA	NA
389	25/12/17	TRUE	Female	73	FALSE	NA	NA	NA	NA	NA	NA	NA	NA	NA	NA	NA	NA	NA	NA	NA	NA	Oral	FALSE	NA
389	25/12/17	TRUE	Female	73	FALSE	NA	NA	NA	NA	NA	NA	NA	NA	NA	NA	NA	NA	NA	NA	NA	NA	Rectal	NA	NA
390	25/12/17	TRUE	Male	79	TRUE	NA	NA	NA	NA	NA	NA	NA	NA	NA	NA	NA	NA	NA	NA	NA	NA	Oral	NA	NA
390	25/12/17	TRUE	Male	79	TRUE	NA	NA	NA	NA	NA	NA	NA	NA	NA	NA	NA	NA	NA	NA	NA	NA	Rectal	FALSE	NA
391	25/12/17	TRUE	Male	75	FALSE	NA	NA	NA	NA	NA	NA	NA	NA	NA	NA	NA	NA	NA	NA	NA	38.2	Oral	FALSE	NA
391	25/12/17	TRUE	Male	75	FALSE	NA	NA	NA	NA	NA	NA	NA	NA	NA	NA	NA	NA	NA	NA	NA	38.2	Rectal	FALSE	NA
391	8/1/18	TRUE	Male	81	FALSE	NA	NA	NA	NA	NA	NA	NA	NA	NA	NA	NA	NA	NA	NA	NA	36.7	Oral	FALSE	NA
391	8/1/18	TRUE	Male	81	FALSE	NA	NA	NA	NA	NA	NA	NA	NA	NA	NA	NA	NA	NA	NA	NA	36.7	Rectal	FALSE	NA
391	19/1/18	TRUE	Male	83	FALSE	NA	NA	NA	NA	NA	NA	NA	NA	NA	NA	NA	NA	NA	NA	NA	37.8	Oral	FALSE	NA
391	19/1/18	TRUE	Male	83	FALSE	NA	NA	NA	NA	NA	NA	NA	NA	NA	NA	NA	NA	NA	NA	NA	37.8	Rectal	FALSE	NA
391	3/2/18	TRUE	Male	86	FALSE	NA	NA	NA	NA	NA	NA	NA	NA	NA	NA	NA	NA	NA	NA	NA	37	Oral	TRUE	FALSE
391	3/2/18	TRUE	Male	86	FALSE	NA	NA	NA	NA	NA	NA	NA	NA	NA	NA	NA	NA	NA	NA	NA	37	Rectal	FALSE	NA
392	25/12/17	TRUE	Male	74	TRUE	NA	NA	NA	NA	NA	NA	NA	NA	NA	NA	NA	NA	NA	NA	NA	NA	Oral	NA	NA
392	25/12/17	TRUE	Male	74	TRUE	NA	NA	NA	NA	NA	NA	NA	NA	NA	NA	NA	NA	NA	NA	NA	NA	Rectal	NA	NA
392	19/2/18	TRUE	Male	92	TRUE	NA	NA	NA	NA	NA	NA	NA	NA	NA	NA	NA	NA	NA	NA	NA	NA	Rectal	NA	NA
392	19/2/18	TRUE	Male	92	TRUE	NA	NA	NA	NA	NA	NA	NA	NA	NA	NA	NA	NA	NA	NA	NA	NA	Oral	TRUE	TRUE
393	25/12/17	TRUE	Female	81	TRUE	NA	NA	NA	NA	NA	NA	NA	NA	NA	NA	NA	NA	NA	NA	NA	NA	Oral	FALSE	NA
393	25/12/17	TRUE	Female	81	TRUE	NA	NA	NA	NA	NA	NA	NA	NA	NA	NA	NA	NA	NA	NA	NA	NA	Rectal	NA	NA
393	1/2/18	FALSE	Female	90	TRUE	NA	NA	NA	NA	NA	NA	NA	NA	NA	NA	NA	NA	NA	NA	NA	NA	Oral	TRUE	TRUE
393	1/2/18	FALSE	Female	90	TRUE	NA	NA	NA	NA	NA	NA	NA	NA	NA	NA	NA	NA	NA	NA	NA	NA	Oral	FALSE	NA
393	1/2/18	FALSE	Female	90	TRUE	NA	NA	NA	NA	NA	NA	NA	NA	NA	NA	NA	NA	NA	NA	NA	NA	Rectal	TRUE	TRUE
394	25/12/17	TRUE	Male	75	FALSE	NA	NA	NA	NA	NA	NA	NA	NA	NA	NA	NA	NA	NA	NA	NA	38.1	Oral	TRUE	FALSE
394	25/12/17	TRUE	Male	75	FALSE	NA	NA	NA	NA	NA	NA	NA	NA	NA	NA	NA	NA	NA	NA	NA	38.1	Rectal	FALSE	NA
394	8/1/18	TRUE	Male	81	FALSE	NA	NA	NA	NA	NA	NA	NA	NA	NA	NA	NA	NA	NA	NA	NA	37.1	Rectal	FALSE	NA
394	8/1/18	TRUE	Male	81	FALSE	NA	NA	NA	NA	NA	NA	NA	NA	NA	NA	NA	NA	NA	NA	NA	37.1	Oral	FALSE	NA
394	21/1/18	TRUE	Male	86	FALSE	NA	NA	NA	NA	NA	NA	NA	NA	NA	NA	NA	NA	NA	NA	NA	37.3	Rectal	NA	NA
394	21/1/18	TRUE	Male	86	FALSE	NA	NA	NA	NA	NA	NA	NA	NA	NA	NA	NA	NA	NA	NA	NA	37.3	Oral	FALSE	NA
394	3/2/18	TRUE	Male	87	FALSE	NA	NA	NA	NA	NA	NA	NA	NA	NA	NA	NA	NA	NA	NA	NA	NA	Oral	FALSE	NA
394	3/2/18	TRUE	Male	87	FALSE	NA	NA	NA	NA	NA	NA	NA	NA	NA	NA	NA	NA	NA	NA	NA	NA	Rectal	FALSE	NA
395	25/12/17	TRUE	Female	74	TRUE	NA	NA	NA	NA	NA	NA	NA	NA	NA	NA	NA	NA	NA	NA	NA	NA	Oral	TRUE	FALSE
395	25/12/17	TRUE	Female	74	TRUE	NA	NA	NA	NA	NA	NA	NA	NA	NA	NA	NA	NA	NA	NA	NA	NA	Rectal	TRUE	FALSE
395	22/2/18	TRUE	Female	88	TRUE	NA	NA	NA	NA	NA	NA	NA	NA	NA	NA	NA	NA	NA	NA	NA	NA	Oral	TRUE	FALSE
395	22/2/18	TRUE	Female	88	TRUE	NA	NA	NA	NA	NA	NA	NA	NA	NA	NA	NA	NA	NA	NA	NA	NA	Rectal	TRUE	FALSE
396	25/12/17	TRUE	Female	75	TRUE	NA	NA	NA	NA	NA	NA	NA	NA	NA	NA	NA	NA	NA	NA	NA	NA	Oral	FALSE	NA
396	25/12/17	TRUE	Female	75	TRUE	NA	NA	NA	NA	NA	NA	NA	NA	NA	NA	NA	NA	NA	NA	NA	NA	Rectal	FALSE	NA
396	4/1/18	FALSE	Female	81	TRUE	NA	NA	NA	NA	NA	NA	NA	NA	NA	NA	NA	NA	NA	NA	NA	NA	Oral	TRUE	FALSE
396	4/1/18	FALSE	Female	81	TRUE	NA	NA	NA	NA	NA	NA	NA	NA	NA	NA	NA	NA	NA	NA	NA	NA	Rectal	FALSE	NA
397	25/12/17	TRUE	Male	78	TRUE	NA	NA	NA	NA	NA	NA	NA	NA	NA	NA	NA	NA	NA	NA	NA	38.3	Oral	FALSE	NA
397	25/12/17	TRUE	Male	78	TRUE	NA	NA	NA	NA	NA	NA	NA	NA	NA	NA	NA	NA	NA	NA	NA	38.3	Rectal	FALSE	NA
397	8/1/18	TRUE	Male	83	TRUE	NA	NA	NA	NA	NA	NA	NA	NA	NA	NA	NA	NA	NA	NA	NA	37.8	Rectal	FALSE	NA
397	8/1/18	TRUE	Male	83	TRUE	NA	NA	NA	NA	NA	NA	NA	NA	NA	NA	NA	NA	NA	NA	NA	37.8	Oral	FALSE	NA
397	19/1/18	TRUE	Male	91	TRUE	NA	NA	NA	NA	NA	NA	NA	NA	NA	NA	NA	NA	NA	NA	NA	38.3	Rectal	TRUE	FALSE
397	19/1/18	TRUE	Male	91	TRUE	NA	NA	NA	NA	NA	NA	NA	NA	NA	NA	NA	NA	NA	NA	NA	38.3	Oral	NA	NA
397	2/2/18	TRUE	Male	95	TRUE	NA	NA	NA	NA	NA	NA	NA	NA	NA	NA	NA	NA	NA	NA	NA	37.8	Oral	NA	NA
397	2/2/18	TRUE	Male	95	TRUE	NA	NA	NA	NA	NA	NA	NA	NA	NA	NA	NA	NA	NA	NA	NA	37.8	Rectal	NA	NA
398	25/12/17	TRUE	Male	77	TRUE	NA	NA	NA	NA	NA	NA	NA	NA	NA	NA	NA	NA	NA	NA	NA	NA	Oral	FALSE	NA
398	25/12/17	TRUE	Male	77	TRUE	NA	NA	NA	NA	NA	NA	NA	NA	NA	NA	NA	NA	NA	NA	NA	NA	Rectal	FALSE	NA
399	25/12/17	TRUE	Male	77	FALSE	NA	NA	NA	NA	NA	NA	NA	NA	NA	NA	NA	NA	NA	NA	NA	NA	Rectal	FALSE	NA
399	25/12/17	TRUE	Male	77	FALSE	NA	NA	NA	NA	NA	NA	NA	NA	NA	NA	NA	NA	NA	NA	NA	NA	Oral	FALSE	NA
400	25/12/17	TRUE	Female	75	FALSE	NA	NA	NA	NA	NA	NA	NA	NA	NA	NA	NA	NA	NA	NA	NA	38.3	Rectal	TRUE	FALSE
400	25/12/17	TRUE	Female	75	FALSE	NA	NA	NA	NA	NA	NA	NA	NA	NA	NA	NA	NA	NA	NA	NA	38.3	Oral	TRUE	FALSE
400	8/1/18	TRUE	Female	82	FALSE	NA	NA	NA	NA	NA	NA	NA	NA	NA	NA	NA	NA	NA	NA	NA	37.7	Oral	NA	NA
400	8/1/18	TRUE	Female	82	FALSE	NA	NA	NA	NA	NA	NA	NA	NA	NA	NA	NA	NA	NA	NA	NA	37.7	Rectal	TRUE	FALSE
400	21/1/18	TRUE	Female	91	FALSE	NA	NA	NA	NA	NA	NA	NA	NA	NA	NA	NA	NA	NA	NA	NA	38.4	Rectal	TRUE	FALSE
400	21/1/18	TRUE	Female	91	FALSE	NA	NA	NA	NA	NA	NA	NA	NA	NA	NA	NA	NA	NA	NA	NA	38.4	Oral	NA	NA
400	5/2/18	TRUE	Female	92	FALSE	NA	NA	NA	NA	NA	NA	NA	NA	NA	NA	NA	NA	NA	NA	NA	36.2	Rectal	TRUE	FALSE
400	5/2/18	TRUE	Female	92	FALSE	NA	NA	NA	NA	NA	NA	NA	NA	NA	NA	NA	NA	NA	NA	NA	36.2	Oral	TRUE	FALSE
400	15/2/18	FALSE	Female	94	FALSE	NA	NA	NA	NA	NA	NA	NA	NA	NA	NA	NA	NA	NA	NA	NA	NA	Oral	FALSE	NA
400	15/2/18	FALSE	Female	94	FALSE	NA	NA	NA	NA	NA	NA	NA	NA	NA	NA	NA	NA	NA	NA	NA	NA	Rectal	TRUE	TRUE
401	25/12/17	TRUE	Male	74	TRUE	NA	NA	NA	NA	NA	NA	NA	NA	NA	NA	NA	NA	NA	NA	NA	NA	Rectal	FALSE	NA
401	25/12/17	TRUE	Male	74	TRUE	NA	NA	NA	NA	NA	NA	NA	NA	NA	NA	NA	NA	NA	NA	NA	NA	Oral	TRUE	FALSE
401	5/1/18	TRUE	Male	80	TRUE	NA	NA	NA	NA	NA	NA	NA	NA	NA	NA	NA	NA	NA	NA	NA	NA	Oral	FALSE	NA
401	5/1/18	TRUE	Male	80	TRUE	NA	NA	NA	NA	NA	NA	NA	NA	NA	NA	NA	NA	NA	NA	NA	NA	Rectal	TRUE	FALSE
401	3/2/18	TRUE	Male	93	TRUE	NA	NA	NA	NA	NA	NA	NA	NA	NA	NA	NA	NA	NA	NA	NA	NA	Oral	TRUE	FALSE
401	3/2/18	TRUE	Male	93	TRUE	NA	NA	NA	NA	NA	NA	NA	NA	NA	NA	NA	NA	NA	NA	NA	NA	Rectal	TRUE	FALSE
402	25/12/17	TRUE	Female	72	TRUE	NA	NA	NA	NA	NA	NA	NA	NA	NA	NA	NA	NA	NA	NA	NA	NA	Oral	FALSE	NA
402	25/12/17	TRUE	Female	72	TRUE	NA	NA	NA	NA	NA	NA	NA	NA	NA	NA	NA	NA	NA	NA	NA	NA	Rectal	TRUE	FALSE
403	25/12/17	TRUE	Male	79	FALSE	NA	NA	NA	NA	NA	NA	NA	NA	NA	NA	NA	NA	NA	NA	NA	37	Oral	TRUE	TRUE
403	25/12/17	TRUE	Male	79	FALSE	NA	NA	NA	NA	NA	NA	NA	NA	NA	NA	NA	NA	NA	NA	NA	37	Rectal	FALSE	NA
403	2/1/18	TRUE	Male	82	FALSE	NA	NA	NA	NA	NA	NA	NA	NA	NA	NA	NA	NA	NA	NA	NA	NA	Rectal	NA	NA
403	2/1/18	TRUE	Male	82	FALSE	NA	NA	NA	NA	NA	NA	NA	NA	NA	NA	NA	NA	NA	NA	NA	NA	Oral	TRUE	TRUE
403	2/1/18	TRUE	Male	82	FALSE	NA	NA	NA	NA	NA	NA	NA	NA	NA	NA	NA	NA	NA	NA	NA	NA	Oral	TRUE	FALSE
403	11/1/18	FALSE	Male	88	FALSE	NA	NA	NA	NA	NA	NA	NA	NA	NA	NA	NA	NA	NA	NA	NA	NA	Oral	TRUE	TRUE
403	11/1/18	FALSE	Male	88	FALSE	NA	NA	NA	NA	NA	NA	NA	NA	NA	NA	NA	NA	NA	NA	NA	NA	Oral	FALSE	NA
403	11/1/18	FALSE	Male	88	FALSE	NA	NA	NA	NA	NA	NA	NA	NA	NA	NA	NA	NA	NA	NA	NA	NA	Rectal	NA	NA
404	25/12/17	TRUE	Female	80	TRUE	NA	NA	NA	NA	NA	NA	NA	NA	NA	NA	NA	NA	NA	NA	NA	NA	Oral	FALSE	NA
404	25/12/17	TRUE	Female	80	TRUE	NA	NA	NA	NA	NA	NA	NA	NA	NA	NA	NA	NA	NA	NA	NA	NA	Rectal	TRUE	FALSE
405	25/12/17	TRUE	Female	78	TRUE	NA	NA	NA	NA	NA	NA	NA	NA	NA	NA	NA	NA	NA	NA	NA	NA	Oral	TRUE	FALSE
405	25/12/17	TRUE	Female	78	TRUE	NA	NA	NA	NA	NA	NA	NA	NA	NA	NA	NA	NA	NA	NA	NA	NA	Rectal	TRUE	FALSE
406	25/12/17	TRUE	Male	72	FALSE	NA	NA	NA	NA	NA	NA	NA	NA	NA	NA	NA	NA	NA	NA	NA	37.1	Rectal	TRUE	FALSE
406	25/12/17	TRUE	Male	72	FALSE	NA	NA	NA	NA	NA	NA	NA	NA	NA	NA	NA	NA	NA	NA	NA	37.1	Oral	FALSE	NA
406	8/1/18	TRUE	Male	76	FALSE	NA	NA	NA	NA	NA	NA	NA	NA	NA	NA	NA	NA	NA	NA	NA	37.2	Oral	NA	NA
406	8/1/18	TRUE	Male	76	FALSE	NA	NA	NA	NA	NA	NA	NA	NA	NA	NA	NA	NA	NA	NA	NA	37.2	Rectal	FALSE	NA
406	22/1/18	TRUE	Male	79	FALSE	NA	NA	NA	NA	NA	NA	NA	NA	NA	NA	NA	NA	NA	NA	NA	37.6	Rectal	FALSE	NA
406	22/1/18	TRUE	Male	79	FALSE	NA	NA	NA	NA	NA	NA	NA	NA	NA	NA	NA	NA	NA	NA	NA	37.6	Oral	NA	NA
406	2/2/18	TRUE	Male	83	FALSE	NA	NA	NA	NA	NA	NA	NA	NA	NA	NA	NA	NA	NA	NA	NA	37.8	Rectal	TRUE	FALSE
406	2/2/18	TRUE	Male	83	FALSE	NA	NA	NA	NA	NA	NA	NA	NA	NA	NA	NA	NA	NA	NA	NA	37.8	Oral	NA	NA
407	25/12/17	TRUE	Male	78	TRUE	NA	NA	NA	NA	NA	NA	NA	NA	NA	NA	NA	NA	NA	NA	NA	NA	Oral	FALSE	NA
407	25/12/17	TRUE	Male	78	TRUE	NA	NA	NA	NA	NA	NA	NA	NA	NA	NA	NA	NA	NA	NA	NA	NA	Rectal	FALSE	NA
408	26/12/17	TRUE	Male	83	FALSE	NA	NA	NA	NA	NA	NA	NA	NA	NA	NA	NA	NA	NA	NA	NA	NA	Oral	FALSE	NA
408	26/12/17	TRUE	Male	83	FALSE	NA	NA	NA	NA	NA	NA	NA	NA	NA	NA	NA	NA	NA	NA	NA	NA	Rectal	FALSE	NA
409	26/12/17	TRUE	Male	80	TRUE	NA	NA	NA	NA	NA	NA	NA	NA	NA	NA	NA	NA	NA	NA	NA	36.3	Rectal	FALSE	NA
409	26/12/17	TRUE	Male	80	TRUE	NA	NA	NA	NA	NA	NA	NA	NA	NA	NA	NA	NA	NA	NA	NA	36.3	Oral	FALSE	NA
409	8/1/18	TRUE	Male	82	TRUE	NA	NA	NA	NA	NA	NA	NA	NA	NA	NA	NA	NA	NA	NA	NA	37.4	Oral	FALSE	NA
409	8/1/18	TRUE	Male	82	TRUE	NA	NA	NA	NA	NA	NA	NA	NA	NA	NA	NA	NA	NA	NA	NA	37.4	Rectal	TRUE	FALSE
409	22/1/18	TRUE	Male	93	TRUE	NA	NA	NA	NA	NA	NA	NA	NA	NA	NA	NA	NA	NA	NA	NA	37.6	Oral	NA	NA
409	22/1/18	TRUE	Male	93	TRUE	NA	NA	NA	NA	NA	NA	NA	NA	NA	NA	NA	NA	NA	NA	NA	37.6	Rectal	NA	NA
409	2/2/18	TRUE	Male	97	TRUE	NA	NA	NA	NA	NA	NA	NA	NA	NA	NA	NA	NA	NA	NA	NA	37.1	Rectal	FALSE	NA
409	2/2/18	TRUE	Male	97	TRUE	NA	NA	NA	NA	NA	NA	NA	NA	NA	NA	NA	NA	NA	NA	NA	37.1	Oral	NA	NA
409	7/2/18	TRUE	Male	94	TRUE	NA	NA	NA	NA	NA	NA	NA	NA	NA	NA	NA	NA	NA	NA	NA	NA	Oral	NA	NA
409	7/2/18	TRUE	Male	94	TRUE	NA	NA	NA	NA	NA	NA	NA	NA	NA	NA	NA	NA	NA	NA	NA	NA	Rectal	TRUE	FALSE
409	21/2/18	TRUE	Male	100	TRUE	NA	NA	NA	NA	NA	NA	NA	NA	NA	NA	NA	NA	NA	NA	NA	37.1	Oral	NA	NA
409	21/2/18	TRUE	Male	100	TRUE	NA	NA	NA	NA	NA	NA	NA	NA	NA	NA	NA	NA	NA	NA	NA	37.1	Rectal	NA	NA
410	26/12/17	TRUE	Male	78	FALSE	NA	NA	NA	NA	NA	NA	NA	NA	NA	NA	NA	NA	NA	NA	NA	NA	Rectal	FALSE	NA
410	26/12/17	TRUE	Male	78	FALSE	NA	NA	NA	NA	NA	NA	NA	NA	NA	NA	NA	NA	NA	NA	NA	NA	Oral	FALSE	NA
411	26/12/17	TRUE	Female	80	TRUE	NA	NA	NA	NA	NA	NA	NA	NA	NA	NA	NA	NA	NA	NA	NA	NA	Oral	TRUE	FALSE
411	26/12/17	TRUE	Female	80	TRUE	NA	NA	NA	NA	NA	NA	NA	NA	NA	NA	NA	NA	NA	NA	NA	NA	Rectal	FALSE	NA
411	5/1/18	TRUE	Female	83	TRUE	NA	NA	NA	NA	NA	NA	NA	NA	NA	NA	NA	NA	NA	NA	NA	NA	Rectal	FALSE	NA
411	5/1/18	TRUE	Female	83	TRUE	NA	NA	NA	NA	NA	NA	NA	NA	NA	NA	NA	NA	NA	NA	NA	NA	Oral	FALSE	NA
412	26/12/17	TRUE	Male	77	FALSE	NA	NA	NA	NA	NA	NA	NA	NA	NA	NA	NA	NA	NA	NA	NA	36.2	Oral	FALSE	NA
412	26/12/17	TRUE	Male	77	FALSE	NA	NA	NA	NA	NA	NA	NA	NA	NA	NA	NA	NA	NA	NA	NA	36.2	Rectal	FALSE	NA
412	8/1/18	TRUE	Male	80	FALSE	NA	NA	NA	NA	NA	NA	NA	NA	NA	NA	NA	NA	NA	NA	NA	38	Oral	FALSE	NA
412	8/1/18	TRUE	Male	80	FALSE	NA	NA	NA	NA	NA	NA	NA	NA	NA	NA	NA	NA	NA	NA	NA	38	Rectal	FALSE	NA
412	21/1/18	TRUE	Male	82	FALSE	NA	NA	NA	NA	NA	NA	NA	NA	NA	NA	NA	NA	NA	NA	NA	37.6	Rectal	NA	NA
412	21/1/18	TRUE	Male	82	FALSE	NA	NA	NA	NA	NA	NA	NA	NA	NA	NA	NA	NA	NA	NA	NA	37.6	Oral	NA	NA
412	4/2/18	TRUE	Male	88	FALSE	NA	NA	NA	NA	NA	NA	NA	NA	NA	NA	NA	NA	NA	NA	NA	37.8	Oral	NA	NA
412	4/2/18	TRUE	Male	88	FALSE	NA	NA	NA	NA	NA	NA	NA	NA	NA	NA	NA	NA	NA	NA	NA	37.8	Rectal	TRUE	FALSE
413	26/12/17	TRUE	Male	77	TRUE	NA	NA	NA	NA	NA	NA	NA	NA	NA	NA	NA	NA	NA	NA	NA	NA	Rectal	TRUE	FALSE
413	26/12/17	TRUE	Male	77	TRUE	NA	NA	NA	NA	NA	NA	NA	NA	NA	NA	NA	NA	NA	NA	NA	NA	Rectal	FALSE	NA
413	26/12/17	TRUE	Male	77	TRUE	NA	NA	NA	NA	NA	NA	NA	NA	NA	NA	NA	NA	NA	NA	NA	NA	Oral	TRUE	FALSE
414	26/12/17	TRUE	Female	75	TRUE	NA	NA	NA	NA	NA	NA	NA	NA	NA	NA	NA	NA	NA	NA	NA	NA	Rectal	FALSE	NA
414	26/12/17	TRUE	Female	75	TRUE	NA	NA	NA	NA	NA	NA	NA	NA	NA	NA	NA	NA	NA	NA	NA	NA	Oral	FALSE	NA
415	27/12/17	TRUE	Male	79	TRUE	NA	NA	NA	NA	NA	NA	NA	NA	NA	NA	NA	NA	NA	NA	NA	37.7	Oral	FALSE	NA
415	27/12/17	TRUE	Male	79	TRUE	NA	NA	NA	NA	NA	NA	NA	NA	NA	NA	NA	NA	NA	NA	NA	37.7	Rectal	FALSE	NA
415	8/1/18	TRUE	Male	85	TRUE	NA	NA	NA	NA	NA	NA	NA	NA	NA	NA	NA	NA	NA	NA	NA	37.6	Rectal	FALSE	NA
415	8/1/18	TRUE	Male	85	TRUE	NA	NA	NA	NA	NA	NA	NA	NA	NA	NA	NA	NA	NA	NA	NA	37.6	Oral	FALSE	NA
415	22/1/18	TRUE	Male	91	TRUE	NA	NA	NA	NA	NA	NA	NA	NA	NA	NA	NA	NA	NA	NA	NA	37	Rectal	FALSE	NA
415	22/1/18	TRUE	Male	91	TRUE	NA	NA	NA	NA	NA	NA	NA	NA	NA	NA	NA	NA	NA	NA	NA	37	Oral	TRUE	FALSE
415	6/2/18	TRUE	Male	99	TRUE	NA	NA	NA	NA	NA	NA	NA	NA	NA	NA	NA	NA	NA	NA	NA	37.6	Rectal	NA	NA
415	6/2/18	TRUE	Male	99	TRUE	NA	NA	NA	NA	NA	NA	NA	NA	NA	NA	NA	NA	NA	NA	NA	37.6	Oral	NA	NA
416	27/12/17	TRUE	Female	73	TRUE	NA	NA	NA	NA	NA	NA	NA	NA	NA	NA	NA	NA	NA	NA	NA	NA	Rectal	TRUE	FALSE
416	27/12/17	TRUE	Female	73	TRUE	NA	NA	NA	NA	NA	NA	NA	NA	NA	NA	NA	NA	NA	NA	NA	NA	Oral	TRUE	FALSE
416	2/1/18	TRUE	Female	77	TRUE	NA	NA	NA	NA	NA	NA	NA	NA	NA	NA	NA	NA	NA	NA	NA	NA	Rectal	FALSE	NA
416	2/1/18	TRUE	Female	77	TRUE	NA	NA	NA	NA	NA	NA	NA	NA	NA	NA	NA	NA	NA	NA	NA	NA	Oral	FALSE	NA
417	27/12/17	TRUE	Male	72	TRUE	NA	NA	NA	NA	NA	NA	NA	NA	NA	NA	NA	NA	NA	NA	NA	NA	Oral	TRUE	FALSE
417	27/12/17	TRUE	Male	72	TRUE	NA	NA	NA	NA	NA	NA	NA	NA	NA	NA	NA	NA	NA	NA	NA	NA	Rectal	FALSE	NA
417	23/1/18	FALSE	Male	89	TRUE	NA	NA	NA	NA	NA	NA	NA	NA	NA	NA	NA	NA	NA	NA	NA	NA	Rectal	TRUE	FALSE
417	23/1/18	FALSE	Male	89	TRUE	NA	NA	NA	NA	NA	NA	NA	NA	NA	NA	NA	NA	NA	NA	NA	NA	Oral	FALSE	NA
418	27/12/17	TRUE	Male	75	FALSE	NA	NA	NA	NA	NA	NA	NA	NA	NA	NA	NA	NA	NA	NA	NA	37	Oral	FALSE	NA
418	27/12/17	TRUE	Male	75	FALSE	NA	NA	NA	NA	NA	NA	NA	NA	NA	NA	NA	NA	NA	NA	NA	37	Rectal	FALSE	NA
418	10/1/18	TRUE	Male	79	FALSE	NA	NA	NA	NA	NA	NA	NA	NA	NA	NA	NA	NA	NA	NA	NA	37.8	Rectal	TRUE	FALSE
418	10/1/18	TRUE	Male	79	FALSE	NA	NA	NA	NA	NA	NA	NA	NA	NA	NA	NA	NA	NA	NA	NA	37.8	Oral	TRUE	FALSE
419	27/12/17	TRUE	Female	72	TRUE	NA	NA	NA	NA	NA	NA	NA	NA	NA	NA	NA	NA	NA	NA	NA	NA	Oral	TRUE	TRUE
419	27/12/17	TRUE	Female	72	TRUE	NA	NA	NA	NA	NA	NA	NA	NA	NA	NA	NA	NA	NA	NA	NA	NA	Rectal	FALSE	NA
420	27/12/17	TRUE	Female	76	TRUE	NA	NA	NA	NA	NA	NA	NA	NA	NA	NA	NA	NA	NA	NA	NA	NA	Rectal	TRUE	FALSE
420	27/12/17	TRUE	Female	76	TRUE	NA	NA	NA	NA	NA	NA	NA	NA	NA	NA	NA	NA	NA	NA	NA	NA	Oral	FALSE	NA
420	16/2/18	TRUE	Female	90	TRUE	NA	NA	NA	NA	NA	NA	NA	NA	NA	NA	NA	NA	NA	NA	NA	NA	Oral	NA	NA
420	16/2/18	TRUE	Female	90	TRUE	NA	NA	NA	NA	NA	NA	NA	NA	NA	NA	NA	NA	NA	NA	NA	NA	Rectal	NA	NA
421	27/12/17	TRUE	Male	75	FALSE	NA	NA	NA	NA	NA	NA	NA	NA	NA	NA	NA	NA	NA	NA	NA	NA	Rectal	TRUE	FALSE
421	27/12/17	TRUE	Male	75	FALSE	NA	NA	NA	NA	NA	NA	NA	NA	NA	NA	NA	NA	NA	NA	NA	NA	Oral	TRUE	FALSE
421	10/1/18	TRUE	Male	83	FALSE	NA	NA	NA	NA	NA	NA	NA	NA	NA	NA	NA	NA	NA	NA	NA	37.7	Rectal	FALSE	NA
421	10/1/18	TRUE	Male	83	FALSE	NA	NA	NA	NA	NA	NA	NA	NA	NA	NA	NA	NA	NA	NA	NA	37.7	Oral	FALSE	NA
421	22/1/18	TRUE	Male	84	FALSE	NA	NA	NA	NA	NA	NA	NA	NA	NA	NA	NA	NA	NA	NA	NA	37.8	Oral	FALSE	NA
421	22/1/18	TRUE	Male	84	FALSE	NA	NA	NA	NA	NA	NA	NA	NA	NA	NA	NA	NA	NA	NA	NA	37.8	Rectal	FALSE	NA
421	2/2/18	TRUE	Male	90	FALSE	NA	NA	NA	NA	NA	NA	NA	NA	NA	NA	NA	NA	NA	NA	NA	38	Rectal	FALSE	NA
421	2/2/18	TRUE	Male	90	FALSE	NA	NA	NA	NA	NA	NA	NA	NA	NA	NA	NA	NA	NA	NA	NA	38	Oral	NA	NA
421	5/2/18	TRUE	Male	90	FALSE	NA	NA	NA	NA	NA	NA	NA	NA	NA	NA	NA	NA	NA	NA	NA	NA	Oral	NA	NA
421	5/2/18	TRUE	Male	90	FALSE	NA	NA	NA	NA	NA	NA	NA	NA	NA	NA	NA	NA	NA	NA	NA	NA	Rectal	TRUE	FALSE
421	17/2/18	TRUE	Male	98	FALSE	NA	NA	NA	NA	NA	NA	NA	NA	NA	NA	NA	NA	NA	NA	NA	38.5	Oral	TRUE	TRUE
421	17/2/18	TRUE	Male	98	FALSE	NA	NA	NA	NA	NA	NA	NA	NA	NA	NA	NA	NA	NA	NA	NA	38.5	Rectal	TRUE	TRUE
422	27/12/17	TRUE	Female	70	FALSE	NA	NA	NA	NA	NA	NA	NA	NA	NA	NA	NA	NA	NA	NA	NA	NA	Oral	FALSE	NA
422	27/12/17	TRUE	Female	70	FALSE	NA	NA	NA	NA	NA	NA	NA	NA	NA	NA	NA	NA	NA	NA	NA	NA	Rectal	TRUE	FALSE
423	27/12/17	TRUE	Female	74	TRUE	NA	NA	NA	NA	NA	NA	NA	NA	NA	NA	NA	NA	NA	NA	NA	NA	Oral	TRUE	FALSE
423	27/12/17	TRUE	Female	74	TRUE	NA	NA	NA	NA	NA	NA	NA	NA	NA	NA	NA	NA	NA	NA	NA	NA	Rectal	NA	NA
423	10/2/18	TRUE	Female	95	TRUE	NA	NA	NA	NA	NA	NA	NA	NA	NA	NA	NA	NA	NA	NA	NA	NA	Rectal	NA	NA
423	10/2/18	TRUE	Female	95	TRUE	NA	NA	NA	NA	NA	NA	NA	NA	NA	NA	NA	NA	NA	NA	NA	NA	Oral	TRUE	FALSE
424	27/12/17	TRUE	Male	78	TRUE	NA	NA	NA	NA	NA	NA	NA	NA	NA	NA	NA	NA	NA	NA	NA	38	Rectal	FALSE	NA
424	27/12/17	TRUE	Male	78	TRUE	NA	NA	NA	NA	NA	NA	NA	NA	NA	NA	NA	NA	NA	NA	NA	38	Oral	FALSE	NA
424	8/1/18	TRUE	Male	87	TRUE	NA	NA	NA	NA	NA	NA	NA	NA	NA	NA	NA	NA	NA	NA	NA	37.6	Oral	NA	NA
424	8/1/18	TRUE	Male	87	TRUE	NA	NA	NA	NA	NA	NA	NA	NA	NA	NA	NA	NA	NA	NA	NA	37.6	Rectal	FALSE	NA
424	21/1/18	TRUE	Male	88	TRUE	NA	NA	NA	NA	NA	NA	NA	NA	NA	NA	NA	NA	NA	NA	NA	37.8	Rectal	TRUE	FALSE
424	21/1/18	TRUE	Male	88	TRUE	NA	NA	NA	NA	NA	NA	NA	NA	NA	NA	NA	NA	NA	NA	NA	37.8	Oral	FALSE	NA
424	2/2/18	TRUE	Male	95	TRUE	NA	NA	NA	NA	NA	NA	NA	NA	NA	NA	NA	NA	NA	NA	NA	37.8	Oral	NA	NA
424	2/2/18	TRUE	Male	95	TRUE	NA	NA	NA	NA	NA	NA	NA	NA	NA	NA	NA	NA	NA	NA	NA	37.8	Rectal	NA	NA
425	27/12/17	TRUE	Female	74	TRUE	NA	NA	NA	NA	NA	NA	NA	NA	NA	NA	NA	NA	NA	NA	NA	NA	Oral	FALSE	NA
425	27/12/17	TRUE	Female	74	TRUE	NA	NA	NA	NA	NA	NA	NA	NA	NA	NA	NA	NA	NA	NA	NA	NA	Rectal	FALSE	NA
425	2/1/18	TRUE	Female	75	TRUE	NA	NA	NA	NA	NA	NA	NA	NA	NA	NA	NA	NA	NA	NA	NA	NA	Oral	FALSE	NA
425	2/1/18	TRUE	Female	75	TRUE	NA	NA	NA	NA	NA	NA	NA	NA	NA	NA	NA	NA	NA	NA	NA	NA	Rectal	FALSE	NA
426	27/12/17	TRUE	Female	75	TRUE	NA	NA	NA	NA	NA	NA	NA	NA	NA	NA	NA	NA	NA	NA	NA	NA	Rectal	FALSE	NA
426	27/12/17	TRUE	Female	75	TRUE	NA	NA	NA	NA	NA	NA	NA	NA	NA	NA	NA	NA	NA	NA	NA	NA	Oral	FALSE	NA
426	2/2/18	TRUE	Female	85	TRUE	NA	NA	NA	NA	NA	NA	NA	NA	NA	NA	NA	NA	NA	NA	NA	NA	Oral	NA	NA
426	2/2/18	TRUE	Female	85	TRUE	NA	NA	NA	NA	NA	NA	NA	NA	NA	NA	NA	NA	NA	NA	NA	NA	Rectal	TRUE	FALSE
427	27/12/17	TRUE	Male	78	TRUE	NA	NA	NA	NA	NA	NA	NA	NA	NA	NA	NA	NA	NA	NA	NA	37.8	Oral	FALSE	NA
427	27/12/17	TRUE	Male	78	TRUE	NA	NA	NA	NA	NA	NA	NA	NA	NA	NA	NA	NA	NA	NA	NA	37.8	Rectal	FALSE	NA
427	5/1/18	TRUE	Male	81	TRUE	NA	NA	NA	NA	NA	NA	NA	NA	NA	NA	NA	NA	NA	NA	NA	37.8	Oral	FALSE	NA
427	5/1/18	TRUE	Male	81	TRUE	NA	NA	NA	NA	NA	NA	NA	NA	NA	NA	NA	NA	NA	NA	NA	37.8	Rectal	FALSE	NA
427	7/1/18	TRUE	Male	82	TRUE	NA	NA	NA	NA	NA	NA	NA	NA	NA	NA	NA	NA	NA	NA	NA	37.8	Rectal	FALSE	NA
427	7/1/18	TRUE	Male	82	TRUE	NA	NA	NA	NA	NA	NA	NA	NA	NA	NA	NA	NA	NA	NA	NA	37.8	Oral	FALSE	NA
427	19/1/18	TRUE	Male	85	TRUE	NA	NA	NA	NA	NA	NA	NA	NA	NA	NA	NA	NA	NA	NA	NA	37.4	Oral	TRUE	FALSE
427	19/1/18	TRUE	Male	85	TRUE	NA	NA	NA	NA	NA	NA	NA	NA	NA	NA	NA	NA	NA	NA	NA	37.4	Rectal	TRUE	FALSE
427	5/2/18	TRUE	Male	89	TRUE	NA	NA	NA	NA	NA	NA	NA	NA	NA	NA	NA	NA	NA	NA	NA	37.1	Oral	FALSE	NA
427	5/2/18	TRUE	Male	89	TRUE	NA	NA	NA	NA	NA	NA	NA	NA	NA	NA	NA	NA	NA	NA	NA	37.1	Rectal	FALSE	NA
427	18/2/18	TRUE	Male	92	TRUE	NA	NA	NA	NA	NA	NA	NA	NA	NA	NA	NA	NA	NA	NA	NA	37.4	Oral	FALSE	NA
427	18/2/18	TRUE	Male	92	TRUE	NA	NA	NA	NA	NA	NA	NA	NA	NA	NA	NA	NA	NA	NA	NA	37.4	Rectal	TRUE	FALSE
427	18/2/18	TRUE	Male	92	TRUE	NA	NA	NA	NA	NA	NA	NA	NA	NA	NA	NA	NA	NA	NA	NA	37.4	Rectal	FALSE	NA
428	28/12/17	TRUE	Female	72	TRUE	NA	NA	NA	NA	NA	NA	NA	NA	NA	NA	NA	NA	NA	NA	NA	NA	Oral	FALSE	NA
428	28/12/17	TRUE	Female	72	TRUE	NA	NA	NA	NA	NA	NA	NA	NA	NA	NA	NA	NA	NA	NA	NA	NA	Rectal	FALSE	NA
429	28/12/17	TRUE	Male	76	FALSE	NA	NA	NA	NA	NA	NA	NA	NA	NA	NA	NA	NA	NA	NA	NA	NA	Rectal	FALSE	NA
429	28/12/17	TRUE	Male	76	FALSE	NA	NA	NA	NA	NA	NA	NA	NA	NA	NA	NA	NA	NA	NA	NA	NA	Oral	TRUE	FALSE
429	8/2/18	FALSE	Male	81	FALSE	NA	NA	NA	NA	NA	NA	NA	NA	NA	NA	NA	NA	NA	NA	NA	NA	Rectal	TRUE	FALSE
429	8/2/18	FALSE	Male	81	FALSE	NA	NA	NA	NA	NA	NA	NA	NA	NA	NA	NA	NA	NA	NA	NA	NA	Oral	TRUE	FALSE
430	28/12/17	TRUE	Male	76	TRUE	NA	NA	NA	NA	NA	NA	NA	NA	NA	NA	NA	NA	NA	NA	NA	37.5	Rectal	TRUE	FALSE
430	28/12/17	TRUE	Male	76	TRUE	NA	NA	NA	NA	NA	NA	NA	NA	NA	NA	NA	NA	NA	NA	NA	37.5	Oral	FALSE	NA
430	7/1/18	TRUE	Male	77	TRUE	NA	NA	NA	NA	NA	NA	NA	NA	NA	NA	NA	NA	NA	NA	NA	38	Rectal	FALSE	NA
430	7/1/18	TRUE	Male	77	TRUE	NA	NA	NA	NA	NA	NA	NA	NA	NA	NA	NA	NA	NA	NA	NA	38	Oral	FALSE	NA
430	11/1/18	TRUE	Male	80	TRUE	NA	NA	NA	NA	NA	NA	NA	NA	NA	NA	NA	NA	NA	NA	NA	NA	Rectal	FALSE	NA
430	11/1/18	TRUE	Male	80	TRUE	NA	NA	NA	NA	NA	NA	NA	NA	NA	NA	NA	NA	NA	NA	NA	NA	Oral	NA	NA
430	20/1/18	TRUE	Male	80	TRUE	NA	NA	NA	NA	NA	NA	NA	NA	NA	NA	NA	NA	NA	NA	NA	38.1	Oral	NA	NA
430	20/1/18	TRUE	Male	80	TRUE	NA	NA	NA	NA	NA	NA	NA	NA	NA	NA	NA	NA	NA	NA	NA	38.1	Rectal	FALSE	NA
430	1/2/18	TRUE	Male	85	TRUE	NA	NA	NA	NA	NA	NA	NA	NA	NA	NA	NA	NA	NA	NA	NA	NA	Oral	NA	NA
430	1/2/18	TRUE	Male	85	TRUE	NA	NA	NA	NA	NA	NA	NA	NA	NA	NA	NA	NA	NA	NA	NA	NA	Rectal	FALSE	NA
430	2/3/18	TRUE	Male	85	TRUE	NA	NA	NA	NA	NA	NA	NA	NA	NA	NA	NA	NA	NA	NA	NA	37	Rectal	TRUE	TRUE
430	2/3/18	TRUE	Male	85	TRUE	NA	NA	NA	NA	NA	NA	NA	NA	NA	NA	NA	NA	NA	NA	NA	37	Oral	TRUE	TRUE
431	28/12/17	TRUE	Female	73	FALSE	NA	NA	NA	NA	NA	NA	NA	NA	NA	NA	NA	NA	NA	NA	NA	NA	Rectal	FALSE	NA
431	28/12/17	TRUE	Female	73	FALSE	NA	NA	NA	NA	NA	NA	NA	NA	NA	NA	NA	NA	NA	NA	NA	NA	Oral	FALSE	NA
432	28/12/17	TRUE	Male	81	TRUE	NA	NA	NA	NA	NA	NA	NA	NA	NA	NA	NA	NA	NA	NA	NA	NA	Oral	FALSE	NA
432	28/12/17	TRUE	Male	81	TRUE	NA	NA	NA	NA	NA	NA	NA	NA	NA	NA	NA	NA	NA	NA	NA	NA	Rectal	TRUE	FALSE
433	28/12/17	TRUE	Male	75	FALSE	NA	NA	NA	NA	NA	NA	NA	NA	NA	NA	NA	NA	NA	NA	NA	37.7	Oral	FALSE	NA
433	28/12/17	TRUE	Male	75	FALSE	NA	NA	NA	NA	NA	NA	NA	NA	NA	NA	NA	NA	NA	NA	NA	37.7	Rectal	FALSE	NA
433	8/1/18	TRUE	Male	80	FALSE	NA	NA	NA	NA	NA	NA	NA	NA	NA	NA	NA	NA	NA	NA	NA	37.9	Oral	FALSE	NA
433	8/1/18	TRUE	Male	80	FALSE	NA	NA	NA	NA	NA	NA	NA	NA	NA	NA	NA	NA	NA	NA	NA	37.9	Rectal	NA	NA
433	20/1/18	TRUE	Male	85	FALSE	NA	NA	NA	NA	NA	NA	NA	NA	NA	NA	NA	NA	NA	NA	NA	38	Oral	TRUE	FALSE
433	20/1/18	TRUE	Male	85	FALSE	NA	NA	NA	NA	NA	NA	NA	NA	NA	NA	NA	NA	NA	NA	NA	38	Rectal	NA	NA
433	2/2/18	TRUE	Male	85	FALSE	NA	NA	NA	NA	NA	NA	NA	NA	NA	NA	NA	NA	NA	NA	NA	37.6	Rectal	TRUE	FALSE
433	2/2/18	TRUE	Male	85	FALSE	NA	NA	NA	NA	NA	NA	NA	NA	NA	NA	NA	NA	NA	NA	NA	37.6	Oral	FALSE	NA
433	17/2/18	TRUE	Male	90	FALSE	NA	NA	NA	NA	NA	NA	NA	NA	NA	NA	NA	NA	NA	NA	NA	38.1	Oral	TRUE	TRUE
433	17/2/18	TRUE	Male	90	FALSE	NA	NA	NA	NA	NA	NA	NA	NA	NA	NA	NA	NA	NA	NA	NA	38.1	Rectal	TRUE	TRUE
434	28/12/17	TRUE	Male	82	FALSE	NA	NA	NA	NA	NA	NA	NA	NA	NA	NA	NA	NA	NA	NA	NA	NA	Rectal	FALSE	NA
434	28/12/17	TRUE	Male	82	FALSE	NA	NA	NA	NA	NA	NA	NA	NA	NA	NA	NA	NA	NA	NA	NA	NA	Oral	FALSE	NA
435	28/12/17	TRUE	Female	73	FALSE	NA	NA	NA	NA	NA	NA	NA	NA	NA	NA	NA	NA	NA	NA	NA	NA	Oral	FALSE	NA
435	28/12/17	TRUE	Female	73	FALSE	NA	NA	NA	NA	NA	NA	NA	NA	NA	NA	NA	NA	NA	NA	NA	NA	Rectal	FALSE	NA
435	21/2/18	FALSE	Female	91	FALSE	NA	NA	NA	NA	NA	NA	NA	NA	NA	NA	NA	NA	NA	NA	NA	NA	Oral	TRUE	TRUE
436	28/12/17	TRUE	Female	81	TRUE	NA	NA	NA	NA	NA	NA	NA	NA	NA	NA	NA	NA	NA	NA	NA	37.5	Rectal	FALSE	NA
436	28/12/17	TRUE	Female	81	TRUE	NA	NA	NA	NA	NA	NA	NA	NA	NA	NA	NA	NA	NA	NA	NA	37.5	Oral	FALSE	NA
436	8/1/18	TRUE	Female	84	TRUE	NA	NA	NA	NA	NA	NA	NA	NA	NA	NA	NA	NA	NA	NA	NA	38.5	Rectal	FALSE	NA
436	8/1/18	TRUE	Female	84	TRUE	NA	NA	NA	NA	NA	NA	NA	NA	NA	NA	NA	NA	NA	NA	NA	38.5	Oral	TRUE	FALSE
436	22/1/18	TRUE	Female	89	TRUE	NA	NA	NA	NA	NA	NA	NA	NA	NA	NA	NA	NA	NA	NA	NA	38.1	Rectal	NA	NA
436	22/1/18	TRUE	Female	89	TRUE	NA	NA	NA	NA	NA	NA	NA	NA	NA	NA	NA	NA	NA	NA	NA	38.1	Oral	NA	NA
436	8/2/18	TRUE	Female	92	TRUE	NA	NA	NA	NA	NA	NA	NA	NA	NA	NA	NA	NA	NA	NA	NA	37.5	Rectal	TRUE	TRUE
436	8/2/18	TRUE	Female	92	TRUE	NA	NA	NA	NA	NA	NA	NA	NA	NA	NA	NA	NA	NA	NA	NA	37.5	Oral	TRUE	TRUE
436	22/2/18	TRUE	Female	98	TRUE	NA	NA	NA	NA	NA	NA	NA	NA	NA	NA	NA	NA	NA	NA	NA	37.7	Rectal	NA	NA
436	22/2/18	TRUE	Female	98	TRUE	NA	NA	NA	NA	NA	NA	NA	NA	NA	NA	NA	NA	NA	NA	NA	37.7	Oral	NA	NA
437	28/12/17	TRUE	Male	80	FALSE	NA	NA	NA	NA	NA	NA	NA	NA	NA	NA	NA	NA	NA	NA	NA	NA	Rectal	FALSE	NA
437	28/12/17	TRUE	Male	80	FALSE	NA	NA	NA	NA	NA	NA	NA	NA	NA	NA	NA	NA	NA	NA	NA	NA	Oral	TRUE	FALSE
438	28/12/17	TRUE	Male	79	TRUE	NA	NA	NA	NA	NA	NA	NA	NA	NA	NA	NA	NA	NA	NA	NA	NA	Oral	FALSE	NA
438	28/12/17	TRUE	Male	79	TRUE	NA	NA	NA	NA	NA	NA	NA	NA	NA	NA	NA	NA	NA	NA	NA	NA	Rectal	TRUE	FALSE
439	28/12/17	TRUE	Male	87	TRUE	NA	NA	NA	NA	NA	NA	NA	NA	NA	NA	NA	NA	NA	NA	NA	37.5	Oral	FALSE	NA
439	28/12/17	TRUE	Male	87	TRUE	NA	NA	NA	NA	NA	NA	NA	NA	NA	NA	NA	NA	NA	NA	NA	37.5	Rectal	FALSE	NA
439	7/1/18	FALSE	Male	88	TRUE	NA	NA	NA	NA	NA	NA	NA	NA	NA	NA	NA	NA	NA	NA	NA	NA	Rectal	TRUE	TRUE
439	7/1/18	FALSE	Male	88	TRUE	NA	NA	NA	NA	NA	NA	NA	NA	NA	NA	NA	NA	NA	NA	NA	NA	Oral	NA	NA
440	28/12/17	TRUE	Female	75	FALSE	NA	NA	NA	NA	NA	NA	NA	NA	NA	NA	NA	NA	NA	NA	NA	NA	Rectal	FALSE	NA
440	28/12/17	TRUE	Female	75	FALSE	NA	NA	NA	NA	NA	NA	NA	NA	NA	NA	NA	NA	NA	NA	NA	NA	Oral	FALSE	NA
440	3/2/18	FALSE	Female	82	FALSE	NA	NA	NA	NA	NA	NA	NA	NA	NA	NA	NA	NA	NA	NA	NA	NA	Oral	TRUE	FALSE
440	3/2/18	FALSE	Female	82	FALSE	NA	NA	NA	NA	NA	NA	NA	NA	NA	NA	NA	NA	NA	NA	NA	NA	Rectal	NA	NA
441	28/12/17	TRUE	Female	78	FALSE	NA	NA	NA	NA	NA	NA	NA	NA	NA	NA	NA	NA	NA	NA	NA	NA	Oral	FALSE	NA
441	28/12/17	TRUE	Female	78	FALSE	NA	NA	NA	NA	NA	NA	NA	NA	NA	NA	NA	NA	NA	NA	NA	NA	Rectal	FALSE	NA
442	28/12/17	TRUE	Female	78	TRUE	NA	NA	NA	NA	NA	NA	NA	NA	NA	NA	NA	NA	NA	NA	NA	37.3	Oral	FALSE	NA
442	28/12/17	TRUE	Female	78	TRUE	NA	NA	NA	NA	NA	NA	NA	NA	NA	NA	NA	NA	NA	NA	NA	37.3	Rectal	TRUE	FALSE
442	8/1/18	TRUE	Female	84	TRUE	NA	NA	NA	NA	NA	NA	NA	NA	NA	NA	NA	NA	NA	NA	NA	37.7	Oral	NA	NA
442	8/1/18	TRUE	Female	84	TRUE	NA	NA	NA	NA	NA	NA	NA	NA	NA	NA	NA	NA	NA	NA	NA	37.7	Rectal	TRUE	FALSE
442	22/1/18	TRUE	Female	90	TRUE	NA	NA	NA	NA	NA	NA	NA	NA	NA	NA	NA	NA	NA	NA	NA	37.9	Rectal	FALSE	NA
442	22/1/18	TRUE	Female	90	TRUE	NA	NA	NA	NA	NA	NA	NA	NA	NA	NA	NA	NA	NA	NA	NA	37.9	Oral	TRUE	FALSE
442	3/2/18	TRUE	Female	95	TRUE	NA	NA	NA	NA	NA	NA	NA	NA	NA	NA	NA	NA	NA	NA	NA	37.9	Oral	NA	NA
442	3/2/18	TRUE	Female	95	TRUE	NA	NA	NA	NA	NA	NA	NA	NA	NA	NA	NA	NA	NA	NA	NA	37.9	Rectal	FALSE	NA
442	14/2/18	TRUE	Female	96	TRUE	NA	NA	NA	NA	NA	NA	NA	NA	NA	NA	NA	NA	NA	NA	NA	NA	Oral	NA	NA
442	14/2/18	TRUE	Female	96	TRUE	NA	NA	NA	NA	NA	NA	NA	NA	NA	NA	NA	NA	NA	NA	NA	NA	Rectal	NA	NA
442	17/2/18	TRUE	Female	100	TRUE	NA	NA	NA	NA	NA	NA	NA	NA	NA	NA	NA	NA	NA	NA	NA	38.1	Rectal	TRUE	FALSE
442	17/2/18	TRUE	Female	100	TRUE	NA	NA	NA	NA	NA	NA	NA	NA	NA	NA	NA	NA	NA	NA	NA	38.1	Oral	NA	NA
443	28/12/17	TRUE	Female	72	FALSE	NA	NA	NA	NA	NA	NA	NA	NA	NA	NA	NA	NA	NA	NA	NA	NA	Rectal	FALSE	NA
443	28/12/17	TRUE	Female	72	FALSE	NA	NA	NA	NA	NA	NA	NA	NA	NA	NA	NA	NA	NA	NA	NA	NA	Oral	FALSE	NA
443	7/1/18	FALSE	Female	74	FALSE	NA	NA	NA	NA	NA	NA	NA	NA	NA	NA	NA	NA	NA	NA	NA	NA	Rectal	NA	NA
443	7/1/18	FALSE	Female	74	FALSE	NA	NA	NA	NA	NA	NA	NA	NA	NA	NA	NA	NA	NA	NA	NA	NA	Oral	NA	NA
444	28/12/17	TRUE	Male	77	TRUE	NA	NA	NA	NA	NA	NA	NA	NA	NA	NA	NA	NA	NA	NA	NA	NA	Oral	FALSE	NA
444	28/12/17	TRUE	Male	77	TRUE	NA	NA	NA	NA	NA	NA	NA	NA	NA	NA	NA	NA	NA	NA	NA	NA	Rectal	FALSE	NA
444	20/2/18	TRUE	Male	96	TRUE	NA	NA	NA	NA	NA	NA	NA	NA	NA	NA	NA	NA	NA	NA	NA	NA	Rectal	TRUE	FALSE
444	20/2/18	TRUE	Male	96	TRUE	NA	NA	NA	NA	NA	NA	NA	NA	NA	NA	NA	NA	NA	NA	NA	NA	Oral	NA	NA
445	28/12/17	TRUE	Male	80	TRUE	NA	NA	NA	NA	NA	NA	NA	NA	NA	NA	NA	NA	NA	NA	NA	37.8	Rectal	FALSE	NA
445	28/12/17	TRUE	Male	80	TRUE	NA	NA	NA	NA	NA	NA	NA	NA	NA	NA	NA	NA	NA	NA	NA	37.8	Oral	FALSE	NA
445	7/1/18	TRUE	Male	85	TRUE	NA	NA	NA	NA	NA	NA	NA	NA	NA	NA	NA	NA	NA	NA	NA	38.2	Rectal	FALSE	NA
445	7/1/18	TRUE	Male	85	TRUE	NA	NA	NA	NA	NA	NA	NA	NA	NA	NA	NA	NA	NA	NA	NA	38.2	Oral	FALSE	NA
445	19/1/18	TRUE	Male	87	TRUE	NA	NA	NA	NA	NA	NA	NA	NA	NA	NA	NA	NA	NA	NA	NA	37.5	Oral	FALSE	NA
445	19/1/18	TRUE	Male	87	TRUE	NA	NA	NA	NA	NA	NA	NA	NA	NA	NA	NA	NA	NA	NA	NA	37.5	Rectal	TRUE	FALSE
445	6/2/18	TRUE	Male	94	TRUE	NA	NA	NA	NA	NA	NA	NA	NA	NA	NA	NA	NA	NA	NA	NA	37.6	Oral	FALSE	NA
445	6/2/18	TRUE	Male	94	TRUE	NA	NA	NA	NA	NA	NA	NA	NA	NA	NA	NA	NA	NA	NA	NA	37.6	Rectal	FALSE	NA
446	28/12/17	TRUE	Male	76	FALSE	NA	NA	NA	NA	NA	NA	NA	NA	NA	NA	NA	NA	NA	NA	NA	NA	Rectal	FALSE	NA
446	28/12/17	TRUE	Male	76	FALSE	NA	NA	NA	NA	NA	NA	NA	NA	NA	NA	NA	NA	NA	NA	NA	NA	Oral	FALSE	NA
447	28/12/17	TRUE	Female	75	TRUE	NA	NA	NA	NA	NA	NA	NA	NA	NA	NA	NA	NA	NA	NA	NA	NA	Rectal	FALSE	NA
447	28/12/17	TRUE	Female	75	TRUE	NA	NA	NA	NA	NA	NA	NA	NA	NA	NA	NA	NA	NA	NA	NA	NA	Oral	TRUE	FALSE
447	5/1/18	FALSE	Female	74	TRUE	NA	NA	NA	NA	NA	NA	NA	NA	NA	NA	NA	NA	NA	NA	NA	NA	Rectal	FALSE	NA
447	5/1/18	FALSE	Female	74	TRUE	NA	NA	NA	NA	NA	NA	NA	NA	NA	NA	NA	NA	NA	NA	NA	NA	Oral	FALSE	NA
448	29/12/17	TRUE	Male	79	TRUE	NA	NA	NA	NA	NA	NA	NA	NA	NA	NA	NA	NA	NA	NA	NA	35.9	Rectal	TRUE	FALSE
448	29/12/17	TRUE	Male	79	TRUE	NA	NA	NA	NA	NA	NA	NA	NA	NA	NA	NA	NA	NA	NA	NA	35.9	Oral	TRUE	TRUE
448	2/1/18	FALSE	Male	80	TRUE	NA	NA	NA	NA	NA	NA	NA	NA	NA	NA	NA	NA	NA	NA	NA	NA	NA	NA	NA
449	29/12/17	TRUE	Male	77	TRUE	NA	NA	NA	NA	NA	NA	NA	NA	NA	NA	NA	NA	NA	NA	NA	NA	Oral	FALSE	NA
449	29/12/17	TRUE	Male	77	TRUE	NA	NA	NA	NA	NA	NA	NA	NA	NA	NA	NA	NA	NA	NA	NA	NA	Rectal	FALSE	NA
450	29/12/17	TRUE	Female	74	TRUE	NA	NA	NA	NA	NA	NA	NA	NA	NA	NA	NA	NA	NA	NA	NA	NA	Oral	FALSE	NA
451	29/12/17	TRUE	Female	74	FALSE	NA	NA	NA	NA	NA	NA	NA	NA	NA	NA	NA	NA	NA	NA	NA	37.8	Oral	FALSE	NA
451	29/12/17	TRUE	Female	74	FALSE	NA	NA	NA	NA	NA	NA	NA	NA	NA	NA	NA	NA	NA	NA	NA	37.8	Rectal	FALSE	NA
451	8/1/18	TRUE	Female	79	FALSE	NA	NA	NA	NA	NA	NA	NA	NA	NA	NA	NA	NA	NA	NA	NA	37.9	Oral	FALSE	NA
451	8/1/18	TRUE	Female	79	FALSE	NA	NA	NA	NA	NA	NA	NA	NA	NA	NA	NA	NA	NA	NA	NA	37.9	Rectal	FALSE	NA
451	20/1/18	TRUE	Female	84	FALSE	NA	NA	NA	NA	NA	NA	NA	NA	NA	NA	NA	NA	NA	NA	NA	37.4	Oral	FALSE	NA
451	20/1/18	TRUE	Female	84	FALSE	NA	NA	NA	NA	NA	NA	NA	NA	NA	NA	NA	NA	NA	NA	NA	37.4	Rectal	FALSE	NA
451	5/2/18	FALSE	Female	88	FALSE	NA	NA	NA	NA	NA	NA	NA	NA	NA	NA	NA	NA	NA	NA	NA	NA	Rectal	TRUE	TRUE
451	5/2/18	FALSE	Female	88	FALSE	NA	NA	NA	NA	NA	NA	NA	NA	NA	NA	NA	NA	NA	NA	NA	NA	Oral	TRUE	TRUE
452	29/12/17	TRUE	Male	78	FALSE	NA	NA	NA	NA	NA	NA	NA	NA	NA	NA	NA	NA	NA	NA	NA	NA	Oral	FALSE	NA
452	29/12/17	TRUE	Male	78	FALSE	NA	NA	NA	NA	NA	NA	NA	NA	NA	NA	NA	NA	NA	NA	NA	NA	Rectal	FALSE	NA
453	29/12/17	TRUE	Male	76	TRUE	NA	NA	NA	NA	NA	NA	NA	NA	NA	NA	NA	NA	NA	NA	NA	NA	Rectal	FALSE	NA
453	29/12/17	TRUE	Male	76	TRUE	NA	NA	NA	NA	NA	NA	NA	NA	NA	NA	NA	NA	NA	NA	NA	NA	Oral	FALSE	NA
453	23/2/18	FALSE	Male	NA	TRUE	NA	NA	NA	NA	NA	NA	NA	NA	NA	NA	NA	NA	NA	NA	NA	NA	NA	NA	NA
454	29/12/17	TRUE	Female	77	FALSE	NA	NA	NA	NA	NA	NA	NA	NA	NA	NA	NA	NA	NA	NA	NA	38	Oral	FALSE	NA
454	29/12/17	TRUE	Female	77	FALSE	NA	NA	NA	NA	NA	NA	NA	NA	NA	NA	NA	NA	NA	NA	NA	38	Rectal	FALSE	NA
454	18/1/18	TRUE	Female	84	FALSE	NA	NA	NA	NA	NA	NA	NA	NA	NA	NA	NA	NA	NA	NA	NA	38.1	Rectal	TRUE	FALSE
454	18/1/18	TRUE	Female	84	FALSE	NA	NA	NA	NA	NA	NA	NA	NA	NA	NA	NA	NA	NA	NA	NA	38.1	Oral	TRUE	FALSE
454	28/1/18	TRUE	Female	85	FALSE	NA	NA	NA	NA	NA	NA	NA	NA	NA	NA	NA	NA	NA	NA	NA	38.1	Oral	TRUE	FALSE
454	28/1/18	TRUE	Female	85	FALSE	NA	NA	NA	NA	NA	NA	NA	NA	NA	NA	NA	NA	NA	NA	NA	38.1	Rectal	FALSE	NA
454	4/2/18	FALSE	Female	90	FALSE	NA	NA	NA	NA	NA	NA	NA	NA	NA	NA	NA	NA	NA	NA	NA	NA	Oral	TRUE	TRUE
454	4/2/18	FALSE	Female	90	FALSE	NA	NA	NA	NA	NA	NA	NA	NA	NA	NA	NA	NA	NA	NA	NA	NA	Rectal	TRUE	TRUE
455	29/12/17	TRUE	Male	72	TRUE	NA	NA	NA	NA	NA	NA	NA	NA	NA	NA	NA	NA	NA	NA	NA	NA	Oral	FALSE	NA
455	29/12/17	TRUE	Male	72	TRUE	NA	NA	NA	NA	NA	NA	NA	NA	NA	NA	NA	NA	NA	NA	NA	NA	Rectal	FALSE	NA
456	29/12/17	TRUE	Female	76	FALSE	NA	NA	NA	NA	NA	NA	NA	NA	NA	NA	NA	NA	NA	NA	NA	NA	Rectal	FALSE	NA
456	29/12/17	TRUE	Female	76	FALSE	NA	NA	NA	NA	NA	NA	NA	NA	NA	NA	NA	NA	NA	NA	NA	NA	Oral	NA	NA
457	29/12/17	TRUE	Female	72	TRUE	NA	NA	NA	NA	NA	NA	NA	NA	NA	NA	NA	NA	NA	NA	NA	38.3	Rectal	TRUE	FALSE
457	29/12/17	TRUE	Female	72	TRUE	NA	NA	NA	NA	NA	NA	NA	NA	NA	NA	NA	NA	NA	NA	NA	38.3	Oral	TRUE	FALSE
457	12/1/18	TRUE	Female	76	TRUE	NA	NA	NA	NA	NA	NA	NA	NA	NA	NA	NA	NA	NA	NA	NA	38.1	Oral	TRUE	FALSE
457	12/1/18	TRUE	Female	76	TRUE	NA	NA	NA	NA	NA	NA	NA	NA	NA	NA	NA	NA	NA	NA	NA	38.1	Rectal	TRUE	FALSE
457	28/1/18	TRUE	Female	78	TRUE	NA	NA	NA	NA	NA	NA	NA	NA	NA	NA	NA	NA	NA	NA	NA	37.7	Oral	NA	NA
457	28/1/18	TRUE	Female	78	TRUE	NA	NA	NA	NA	NA	NA	NA	NA	NA	NA	NA	NA	NA	NA	NA	37.7	Rectal	FALSE	NA
458	29/12/17	TRUE	Female	76	TRUE	NA	NA	NA	NA	NA	NA	NA	NA	NA	NA	NA	NA	NA	NA	NA	NA	Oral	FALSE	NA
458	29/12/17	TRUE	Female	76	TRUE	NA	NA	NA	NA	NA	NA	NA	NA	NA	NA	NA	NA	NA	NA	NA	NA	Rectal	FALSE	NA
459	29/12/17	TRUE	Male	76	TRUE	NA	NA	NA	NA	NA	NA	NA	NA	NA	NA	NA	NA	NA	NA	NA	NA	Rectal	NA	NA
459	29/12/17	TRUE	Male	76	TRUE	NA	NA	NA	NA	NA	NA	NA	NA	NA	NA	NA	NA	NA	NA	NA	NA	Oral	FALSE	NA
459	23/2/18	TRUE	Male	100	TRUE	NA	NA	NA	NA	NA	NA	NA	NA	NA	NA	NA	NA	NA	NA	NA	NA	Rectal	TRUE	TRUE
459	23/2/18	TRUE	Male	100	TRUE	NA	NA	NA	NA	NA	NA	NA	NA	NA	NA	NA	NA	NA	NA	NA	NA	Oral	NA	NA
460	29/12/17	TRUE	Female	73	FALSE	NA	NA	NA	NA	NA	NA	NA	NA	NA	NA	NA	NA	NA	NA	NA	37.2	Rectal	FALSE	NA
460	29/12/17	TRUE	Female	73	FALSE	NA	NA	NA	NA	NA	NA	NA	NA	NA	NA	NA	NA	NA	NA	NA	37.2	Oral	FALSE	NA
460	5/1/18	TRUE	Female	75	FALSE	NA	NA	NA	NA	NA	NA	NA	NA	NA	NA	NA	NA	NA	NA	NA	37.5	Oral	FALSE	NA
460	5/1/18	TRUE	Female	75	FALSE	NA	NA	NA	NA	NA	NA	NA	NA	NA	NA	NA	NA	NA	NA	NA	37.5	Rectal	NA	NA
460	22/1/18	TRUE	Female	79	FALSE	NA	NA	NA	NA	NA	NA	NA	NA	NA	NA	NA	NA	NA	NA	NA	37.9	Rectal	FALSE	NA
460	22/1/18	TRUE	Female	79	FALSE	NA	NA	NA	NA	NA	NA	NA	NA	NA	NA	NA	NA	NA	NA	NA	37.9	Oral	FALSE	NA
460	3/2/18	TRUE	Female	84	FALSE	NA	NA	NA	NA	NA	NA	NA	NA	NA	NA	NA	NA	NA	NA	NA	38.5	Rectal	FALSE	NA
460	3/2/18	TRUE	Female	84	FALSE	NA	NA	NA	NA	NA	NA	NA	NA	NA	NA	NA	NA	NA	NA	NA	38.5	Oral	NA	NA
460	14/2/18	FALSE	Female	82	FALSE	NA	NA	NA	NA	NA	NA	NA	NA	NA	NA	NA	NA	NA	NA	NA	NA	Oral	TRUE	TRUE
460	14/2/18	FALSE	Female	82	FALSE	NA	NA	NA	NA	NA	NA	NA	NA	NA	NA	NA	NA	NA	NA	NA	NA	Rectal	TRUE	TRUE
461	29/12/17	TRUE	Female	80	TRUE	NA	NA	NA	NA	NA	NA	NA	NA	NA	NA	NA	NA	NA	NA	NA	NA	Rectal	FALSE	NA
461	29/12/17	TRUE	Female	80	TRUE	NA	NA	NA	NA	NA	NA	NA	NA	NA	NA	NA	NA	NA	NA	NA	NA	Oral	TRUE	FALSE
462	29/12/17	TRUE	Female	71	FALSE	NA	NA	NA	NA	NA	NA	NA	NA	NA	NA	NA	NA	NA	NA	NA	NA	Oral	TRUE	FALSE
462	29/12/17	TRUE	Female	71	FALSE	NA	NA	NA	NA	NA	NA	NA	NA	NA	NA	NA	NA	NA	NA	NA	NA	Rectal	TRUE	FALSE
462	13/2/18	TRUE	Female	84	FALSE	NA	NA	NA	NA	NA	NA	NA	NA	NA	NA	NA	NA	NA	NA	NA	NA	Oral	TRUE	FALSE
462	13/2/18	TRUE	Female	84	FALSE	NA	NA	NA	NA	NA	NA	NA	NA	NA	NA	NA	NA	NA	NA	NA	NA	Rectal	TRUE	TRUE
462	25/2/18	TRUE	Female	90	FALSE	NA	NA	NA	NA	NA	NA	NA	NA	NA	NA	NA	NA	NA	NA	NA	NA	Oral	TRUE	TRUE
462	25/2/18	TRUE	Female	90	FALSE	NA	NA	NA	NA	NA	NA	NA	NA	NA	NA	NA	NA	NA	NA	NA	NA	Rectal	NA	NA
463	29/12/17	TRUE	Female	69	FALSE	NA	NA	NA	NA	NA	NA	NA	NA	NA	NA	NA	NA	NA	NA	NA	38.2	Oral	TRUE	FALSE
463	15/1/18	TRUE	Female	75	FALSE	NA	NA	NA	NA	NA	NA	NA	NA	NA	NA	NA	NA	NA	NA	NA	37.6	Oral	FALSE	NA
463	15/1/18	TRUE	Female	75	FALSE	NA	NA	NA	NA	NA	NA	NA	NA	NA	NA	NA	NA	NA	NA	NA	37.6	Rectal	FALSE	NA
463	26/1/18	TRUE	Female	77	FALSE	NA	NA	NA	NA	NA	NA	NA	NA	NA	NA	NA	NA	NA	NA	NA	38.2	Rectal	FALSE	NA
463	26/1/18	TRUE	Female	77	FALSE	NA	NA	NA	NA	NA	NA	NA	NA	NA	NA	NA	NA	NA	NA	NA	38.2	Oral	TRUE	FALSE
463	10/2/18	TRUE	Female	78	FALSE	NA	NA	NA	NA	NA	NA	NA	NA	NA	NA	NA	NA	NA	NA	NA	38.2	Oral	NA	NA
463	10/2/18	TRUE	Female	78	FALSE	NA	NA	NA	NA	NA	NA	NA	NA	NA	NA	NA	NA	NA	NA	NA	38.2	Rectal	NA	NA
463	6/2/18	TRUE	Female	76	FALSE	NA	NA	NA	NA	NA	NA	NA	NA	NA	NA	NA	NA	NA	NA	NA	NA	Rectal	FALSE	NA
463	6/2/18	TRUE	Female	76	FALSE	NA	NA	NA	NA	NA	NA	NA	NA	NA	NA	NA	NA	NA	NA	NA	NA	Oral	TRUE	FALSE
463	23/2/18	TRUE	Female	82	FALSE	NA	NA	NA	NA	NA	NA	NA	NA	NA	NA	NA	NA	NA	NA	NA	37.7	Oral	NA	NA
463	23/2/18	TRUE	Female	82	FALSE	NA	NA	NA	NA	NA	NA	NA	NA	NA	NA	NA	NA	NA	NA	NA	37.7	Rectal	NA	NA
464	29/12/17	TRUE	Male	79	TRUE	NA	NA	NA	NA	NA	NA	NA	NA	NA	NA	NA	NA	NA	NA	NA	NA	Rectal	FALSE	NA
464	29/12/17	TRUE	Male	79	TRUE	NA	NA	NA	NA	NA	NA	NA	NA	NA	NA	NA	NA	NA	NA	NA	NA	Oral	FALSE	NA
465	29/12/17	TRUE	Female	79	TRUE	NA	NA	NA	NA	NA	NA	NA	NA	NA	NA	NA	NA	NA	NA	NA	NA	Oral	FALSE	NA
465	29/12/17	TRUE	Female	79	TRUE	NA	NA	NA	NA	NA	NA	NA	NA	NA	NA	NA	NA	NA	NA	NA	NA	Rectal	TRUE	FALSE
466	29/12/17	TRUE	Male	79	TRUE	NA	NA	NA	NA	NA	NA	NA	NA	NA	NA	NA	NA	NA	NA	NA	38.1	Oral	FALSE	NA
466	12/1/18	TRUE	Male	86	TRUE	NA	NA	NA	NA	NA	NA	NA	NA	NA	NA	NA	NA	NA	NA	NA	38.3	Oral	FALSE	NA
466	12/1/18	TRUE	Male	86	TRUE	NA	NA	NA	NA	NA	NA	NA	NA	NA	NA	NA	NA	NA	NA	NA	38.3	Rectal	FALSE	NA
466	1/2/18	TRUE	Male	93	TRUE	NA	NA	NA	NA	NA	NA	NA	NA	NA	NA	NA	NA	NA	NA	NA	37.6	Rectal	TRUE	FALSE
466	1/2/18	TRUE	Male	93	TRUE	NA	NA	NA	NA	NA	NA	NA	NA	NA	NA	NA	NA	NA	NA	NA	37.6	Oral	NA	NA
466	9/2/18	TRUE	Male	98	TRUE	NA	NA	NA	NA	NA	NA	NA	NA	NA	NA	NA	NA	NA	NA	NA	37.8	Rectal	FALSE	NA
466	9/2/18	TRUE	Male	98	TRUE	NA	NA	NA	NA	NA	NA	NA	NA	NA	NA	NA	NA	NA	NA	NA	37.8	Oral	NA	NA
467	29/12/17	TRUE	Male	76	TRUE	NA	NA	NA	NA	NA	NA	NA	NA	NA	NA	NA	NA	NA	NA	NA	NA	Oral	FALSE	NA
467	29/12/17	TRUE	Male	76	TRUE	NA	NA	NA	NA	NA	NA	NA	NA	NA	NA	NA	NA	NA	NA	NA	NA	Rectal	FALSE	NA
467	9/2/18	TRUE	Male	84	TRUE	NA	NA	NA	NA	NA	NA	NA	NA	NA	NA	NA	NA	NA	NA	NA	NA	Oral	NA	NA
467	9/2/18	TRUE	Male	84	TRUE	NA	NA	NA	NA	NA	NA	NA	NA	NA	NA	NA	NA	NA	NA	NA	NA	Rectal	FALSE	NA
468	29/12/17	TRUE	Female	78	FALSE	NA	NA	NA	NA	NA	NA	NA	NA	NA	NA	NA	NA	NA	NA	NA	NA	Oral	FALSE	NA
468	29/12/17	TRUE	Female	78	FALSE	NA	NA	NA	NA	NA	NA	NA	NA	NA	NA	NA	NA	NA	NA	NA	NA	Rectal	FALSE	NA
468	28/1/18	TRUE	Female	90	FALSE	NA	NA	NA	NA	NA	NA	NA	NA	NA	NA	NA	NA	NA	NA	NA	NA	Oral	TRUE	FALSE
468	28/1/18	TRUE	Female	90	FALSE	NA	NA	NA	NA	NA	NA	NA	NA	NA	NA	NA	NA	NA	NA	NA	NA	Rectal	FALSE	NA
468	14/2/18	FALSE	Female	91	FALSE	NA	NA	NA	NA	NA	NA	NA	NA	NA	NA	NA	NA	NA	NA	NA	NA	Oral	TRUE	TRUE
469	29/12/17	TRUE	Male	80	FALSE	NA	NA	NA	NA	NA	NA	NA	NA	NA	NA	NA	NA	NA	NA	NA	37.4	Oral	FALSE	NA
469	29/12/17	TRUE	Male	80	FALSE	NA	NA	NA	NA	NA	NA	NA	NA	NA	NA	NA	NA	NA	NA	NA	37.4	Rectal	TRUE	FALSE
469	13/1/18	TRUE	Male	83	FALSE	NA	NA	NA	NA	NA	NA	NA	NA	NA	NA	NA	NA	NA	NA	NA	37.9	Rectal	NA	NA
469	13/1/18	TRUE	Male	83	FALSE	NA	NA	NA	NA	NA	NA	NA	NA	NA	NA	NA	NA	NA	NA	NA	37.9	Oral	TRUE	FALSE
469	26/1/18	TRUE	Male	85	FALSE	NA	NA	NA	NA	NA	NA	NA	NA	NA	NA	NA	NA	NA	NA	NA	37	Rectal	NA	NA
469	26/1/18	TRUE	Male	85	FALSE	NA	NA	NA	NA	NA	NA	NA	NA	NA	NA	NA	NA	NA	NA	NA	37	Oral	NA	NA
469	9/2/18	TRUE	Male	95	FALSE	NA	NA	NA	NA	NA	NA	NA	NA	NA	NA	NA	NA	NA	NA	NA	38	Oral	NA	NA
469	9/2/18	TRUE	Male	95	FALSE	NA	NA	NA	NA	NA	NA	NA	NA	NA	NA	NA	NA	NA	NA	NA	38	Rectal	NA	NA
469	14/2/18	FALSE	Male	92	FALSE	NA	NA	NA	NA	NA	NA	NA	NA	NA	NA	NA	NA	NA	NA	NA	NA	Rectal	NA	NA
469	14/2/18	FALSE	Male	92	FALSE	NA	NA	NA	NA	NA	NA	NA	NA	NA	NA	NA	NA	NA	NA	NA	NA	Oral	TRUE	TRUE
469	14/2/18	FALSE	Male	92	FALSE	NA	NA	NA	NA	NA	NA	NA	NA	NA	NA	NA	NA	NA	NA	NA	NA	Oral	TRUE	FALSE
470	29/12/17	TRUE	Female	79	TRUE	NA	NA	NA	NA	NA	NA	NA	NA	NA	NA	NA	NA	NA	NA	NA	NA	Rectal	FALSE	NA
470	29/12/17	TRUE	Female	79	TRUE	NA	NA	NA	NA	NA	NA	NA	NA	NA	NA	NA	NA	NA	NA	NA	NA	Oral	FALSE	NA
471	29/12/17	TRUE	Male	82	FALSE	NA	NA	NA	NA	NA	NA	NA	NA	NA	NA	NA	NA	NA	NA	NA	NA	Rectal	FALSE	NA
471	29/12/17	TRUE	Male	82	FALSE	NA	NA	NA	NA	NA	NA	NA	NA	NA	NA	NA	NA	NA	NA	NA	NA	Oral	FALSE	NA
472	29/12/17	TRUE	Female	73	TRUE	NA	NA	NA	NA	NA	NA	NA	NA	NA	NA	NA	NA	NA	NA	NA	38.7	Oral	TRUE	FALSE
472	29/12/17	TRUE	Female	73	TRUE	NA	NA	NA	NA	NA	NA	NA	NA	NA	NA	NA	NA	NA	NA	NA	38.7	Rectal	FALSE	NA
472	12/1/18	TRUE	Female	77	TRUE	NA	NA	NA	NA	NA	NA	NA	NA	NA	NA	NA	NA	NA	NA	NA	37.8	Oral	FALSE	NA
472	12/1/18	TRUE	Female	77	TRUE	NA	NA	NA	NA	NA	NA	NA	NA	NA	NA	NA	NA	NA	NA	NA	37.8	Rectal	FALSE	NA
472	26/1/18	TRUE	Female	85	TRUE	NA	NA	NA	NA	NA	NA	NA	NA	NA	NA	NA	NA	NA	NA	NA	38.6	Oral	TRUE	FALSE
472	26/1/18	TRUE	Female	85	TRUE	NA	NA	NA	NA	NA	NA	NA	NA	NA	NA	NA	NA	NA	NA	NA	38.6	Rectal	FALSE	NA
472	9/2/18	TRUE	Female	89	TRUE	NA	NA	NA	NA	NA	NA	NA	NA	NA	NA	NA	NA	NA	NA	NA	37.9	Oral	TRUE	FALSE
472	9/2/18	TRUE	Female	89	TRUE	NA	NA	NA	NA	NA	NA	NA	NA	NA	NA	NA	NA	NA	NA	NA	37.9	Rectal	TRUE	FALSE
473	29/12/17	TRUE	Female	78	FALSE	NA	NA	NA	NA	NA	NA	NA	NA	NA	NA	NA	NA	NA	NA	NA	NA	Rectal	FALSE	NA
473	29/12/17	TRUE	Female	78	FALSE	NA	NA	NA	NA	NA	NA	NA	NA	NA	NA	NA	NA	NA	NA	NA	NA	Oral	FALSE	NA
474	29/12/17	TRUE	Male	79	TRUE	NA	NA	NA	NA	NA	NA	NA	NA	NA	NA	NA	NA	NA	NA	NA	NA	Oral	FALSE	NA
474	29/12/17	TRUE	Male	79	TRUE	NA	NA	NA	NA	NA	NA	NA	NA	NA	NA	NA	NA	NA	NA	NA	NA	Rectal	FALSE	NA
475	30/12/17	TRUE	Female	72	FALSE	NA	NA	NA	NA	NA	NA	NA	NA	NA	NA	NA	NA	NA	NA	NA	38	Oral	NA	NA
475	30/12/17	TRUE	Female	72	FALSE	NA	NA	NA	NA	NA	NA	NA	NA	NA	NA	NA	NA	NA	NA	NA	38	Rectal	TRUE	FALSE
475	12/1/18	TRUE	Female	77	FALSE	NA	NA	NA	NA	NA	NA	NA	NA	NA	NA	NA	NA	NA	NA	NA	37.8	Rectal	FALSE	NA
475	12/1/18	TRUE	Female	77	FALSE	NA	NA	NA	NA	NA	NA	NA	NA	NA	NA	NA	NA	NA	NA	NA	37.8	Oral	TRUE	FALSE
475	26/1/18	TRUE	Female	81	FALSE	NA	NA	NA	NA	NA	NA	NA	NA	NA	NA	NA	NA	NA	NA	NA	38.4	Rectal	FALSE	NA
475	26/1/18	TRUE	Female	81	FALSE	NA	NA	NA	NA	NA	NA	NA	NA	NA	NA	NA	NA	NA	NA	NA	38.4	Oral	NA	NA
475	10/2/18	TRUE	Female	85	FALSE	NA	NA	NA	NA	NA	NA	NA	NA	NA	NA	NA	NA	NA	NA	NA	37.7	Rectal	NA	NA
475	10/2/18	TRUE	Female	85	FALSE	NA	NA	NA	NA	NA	NA	NA	NA	NA	NA	NA	NA	NA	NA	NA	37.7	Oral	TRUE	TRUE
476	30/12/17	TRUE	Male	76	FALSE	NA	NA	NA	NA	NA	NA	NA	NA	NA	NA	NA	NA	NA	NA	NA	NA	Rectal	TRUE	TRUE
476	30/12/17	TRUE	Male	76	FALSE	NA	NA	NA	NA	NA	NA	NA	NA	NA	NA	NA	NA	NA	NA	NA	NA	Oral	FALSE	NA
477	30/12/17	TRUE	Female	75	TRUE	NA	NA	NA	NA	NA	NA	NA	NA	NA	NA	NA	NA	NA	NA	NA	NA	Rectal	FALSE	NA
477	30/12/17	TRUE	Female	75	TRUE	NA	NA	NA	NA	NA	NA	NA	NA	NA	NA	NA	NA	NA	NA	NA	NA	Oral	FALSE	NA
478	30/12/17	TRUE	Female	76	TRUE	NA	NA	NA	NA	NA	NA	NA	NA	NA	NA	NA	NA	NA	NA	NA	37.6	Oral	FALSE	NA
478	30/12/17	TRUE	Female	76	TRUE	NA	NA	NA	NA	NA	NA	NA	NA	NA	NA	NA	NA	NA	NA	NA	37.6	Rectal	TRUE	FALSE
478	12/1/18	TRUE	Female	82	TRUE	NA	NA	NA	NA	NA	NA	NA	NA	NA	NA	NA	NA	NA	NA	NA	38.1	Rectal	FALSE	NA
478	12/1/18	TRUE	Female	82	TRUE	NA	NA	NA	NA	NA	NA	NA	NA	NA	NA	NA	NA	NA	NA	NA	38.1	Oral	FALSE	NA
478	28/1/18	TRUE	Female	87	TRUE	NA	NA	NA	NA	NA	NA	NA	NA	NA	NA	NA	NA	NA	NA	NA	38.3	Rectal	FALSE	NA
478	28/1/18	TRUE	Female	87	TRUE	NA	NA	NA	NA	NA	NA	NA	NA	NA	NA	NA	NA	NA	NA	NA	38.3	Oral	NA	NA
478	9/2/18	TRUE	Female	90	TRUE	NA	NA	NA	NA	NA	NA	NA	NA	NA	NA	NA	NA	NA	NA	NA	36.7	Rectal	NA	NA
478	9/2/18	TRUE	Female	90	TRUE	NA	NA	NA	NA	NA	NA	NA	NA	NA	NA	NA	NA	NA	NA	NA	36.7	Oral	TRUE	FALSE
479	30/12/17	TRUE	Male	81	TRUE	NA	NA	NA	NA	NA	NA	NA	NA	NA	NA	NA	NA	NA	NA	NA	NA	Rectal	FALSE	NA
479	30/12/17	TRUE	Male	81	TRUE	NA	NA	NA	NA	NA	NA	NA	NA	NA	NA	NA	NA	NA	NA	NA	NA	Oral	FALSE	NA
480	30/12/17	TRUE	Female	81	FALSE	NA	NA	NA	NA	NA	NA	NA	NA	NA	NA	NA	NA	NA	NA	NA	NA	Oral	NA	NA
480	30/12/17	TRUE	Female	81	FALSE	NA	NA	NA	NA	NA	NA	NA	NA	NA	NA	NA	NA	NA	NA	NA	NA	Rectal	FALSE	NA
481	30/12/17	TRUE	Female	75	FALSE	NA	NA	NA	NA	NA	NA	NA	NA	NA	NA	NA	NA	NA	NA	NA	38.3	Oral	TRUE	FALSE
481	30/12/17	TRUE	Female	75	FALSE	NA	NA	NA	NA	NA	NA	NA	NA	NA	NA	NA	NA	NA	NA	NA	38.3	Rectal	TRUE	FALSE
481	12/1/18	TRUE	Female	81	FALSE	NA	NA	NA	NA	NA	NA	NA	NA	NA	NA	NA	NA	NA	NA	NA	38.1	Rectal	FALSE	NA
481	12/1/18	TRUE	Female	81	FALSE	NA	NA	NA	NA	NA	NA	NA	NA	NA	NA	NA	NA	NA	NA	NA	38.1	Oral	FALSE	NA
481	26/1/18	TRUE	Female	83	FALSE	NA	NA	NA	NA	NA	NA	NA	NA	NA	NA	NA	NA	NA	NA	NA	37.7	Rectal	NA	NA
481	26/1/18	TRUE	Female	83	FALSE	NA	NA	NA	NA	NA	NA	NA	NA	NA	NA	NA	NA	NA	NA	NA	37.7	Oral	NA	NA
481	4/2/18	TRUE	Female	85	FALSE	NA	NA	NA	NA	NA	NA	NA	NA	NA	NA	NA	NA	NA	NA	NA	NA	Rectal	FALSE	NA
481	4/2/18	TRUE	Female	85	FALSE	NA	NA	NA	NA	NA	NA	NA	NA	NA	NA	NA	NA	NA	NA	NA	NA	Oral	TRUE	TRUE
481	7/2/18	FALSE	Female	81	FALSE	NA	NA	NA	NA	NA	NA	NA	NA	NA	NA	NA	NA	NA	NA	NA	NA	Oral	TRUE	TRUE
481	7/2/18	FALSE	Female	81	FALSE	NA	NA	NA	NA	NA	NA	NA	NA	NA	NA	NA	NA	NA	NA	NA	NA	Rectal	TRUE	TRUE
482	31/12/17	TRUE	Male	78	TRUE	NA	NA	NA	NA	NA	NA	NA	NA	NA	NA	NA	NA	NA	NA	NA	NA	Oral	FALSE	NA
482	31/12/17	TRUE	Male	78	TRUE	NA	NA	NA	NA	NA	NA	NA	NA	NA	NA	NA	NA	NA	NA	NA	NA	Rectal	TRUE	FALSE
483	31/12/17	TRUE	Female	78	TRUE	NA	NA	NA	NA	NA	NA	NA	NA	NA	NA	NA	NA	NA	NA	NA	NA	Rectal	FALSE	NA
483	31/12/17	TRUE	Female	78	TRUE	NA	NA	NA	NA	NA	NA	NA	NA	NA	NA	NA	NA	NA	NA	NA	NA	Oral	TRUE	FALSE
483	31/12/17	TRUE	Female	78	TRUE	NA	NA	NA	NA	NA	NA	NA	NA	NA	NA	NA	NA	NA	NA	NA	NA	Oral	FALSE	NA
484	31/12/17	TRUE	Male	77	FALSE	NA	NA	NA	NA	NA	NA	NA	NA	NA	NA	NA	NA	NA	NA	NA	37.7	Rectal	TRUE	FALSE
484	31/12/17	TRUE	Male	77	FALSE	NA	NA	NA	NA	NA	NA	NA	NA	NA	NA	NA	NA	NA	NA	NA	37.7	Oral	FALSE	NA
484	12/1/18	TRUE	Male	75	FALSE	NA	NA	NA	NA	NA	NA	NA	NA	NA	NA	NA	NA	NA	NA	NA	37.8	Oral	FALSE	NA
484	28/1/18	TRUE	Male	84	FALSE	NA	NA	NA	NA	NA	NA	NA	NA	NA	NA	NA	NA	NA	NA	NA	38.4	Rectal	NA	NA
484	28/1/18	TRUE	Male	84	FALSE	NA	NA	NA	NA	NA	NA	NA	NA	NA	NA	NA	NA	NA	NA	NA	38.4	Oral	TRUE	FALSE
484	9/2/18	TRUE	Male	78	FALSE	NA	NA	NA	NA	NA	NA	NA	NA	NA	NA	NA	NA	NA	NA	NA	33	Rectal	FALSE	NA
484	9/2/18	TRUE	Male	78	FALSE	NA	NA	NA	NA	NA	NA	NA	NA	NA	NA	NA	NA	NA	NA	NA	33	Oral	NA	NA
484	10/2/18	FALSE	Male	80	FALSE	NA	NA	NA	NA	NA	NA	NA	NA	NA	NA	NA	NA	NA	NA	NA	NA	Oral	NA	NA
485	31/12/17	TRUE	Male	75	TRUE	NA	NA	NA	NA	NA	NA	NA	NA	NA	NA	NA	NA	NA	NA	NA	NA	Oral	TRUE	FALSE
485	31/12/17	TRUE	Male	75	TRUE	NA	NA	NA	NA	NA	NA	NA	NA	NA	NA	NA	NA	NA	NA	NA	NA	Rectal	TRUE	FALSE
486	31/12/17	TRUE	Male	80	TRUE	NA	NA	NA	NA	NA	NA	NA	NA	NA	NA	NA	NA	NA	NA	NA	NA	Oral	FALSE	NA
486	31/12/17	TRUE	Male	80	TRUE	NA	NA	NA	NA	NA	NA	NA	NA	NA	NA	NA	NA	NA	NA	NA	NA	Rectal	FALSE	NA
487	31/12/17	TRUE	Female	73	TRUE	NA	NA	NA	NA	NA	NA	NA	NA	NA	NA	NA	NA	NA	NA	NA	37.3	Oral	FALSE	NA
487	31/12/17	TRUE	Female	73	TRUE	NA	NA	NA	NA	NA	NA	NA	NA	NA	NA	NA	NA	NA	NA	NA	37.3	Rectal	TRUE	FALSE
487	18/1/18	TRUE	Female	78	TRUE	NA	NA	NA	NA	NA	NA	NA	NA	NA	NA	NA	NA	NA	NA	NA	37.9	Oral	TRUE	FALSE
487	18/1/18	TRUE	Female	78	TRUE	NA	NA	NA	NA	NA	NA	NA	NA	NA	NA	NA	NA	NA	NA	NA	37.9	Rectal	FALSE	NA
487	26/1/18	TRUE	Female	79	TRUE	NA	NA	NA	NA	NA	NA	NA	NA	NA	NA	NA	NA	NA	NA	NA	38.7	Oral	TRUE	FALSE
487	26/1/18	TRUE	Female	79	TRUE	NA	NA	NA	NA	NA	NA	NA	NA	NA	NA	NA	NA	NA	NA	NA	38.7	Rectal	TRUE	FALSE
487	12/2/18	TRUE	Female	86	TRUE	NA	NA	NA	NA	NA	NA	NA	NA	NA	NA	NA	NA	NA	NA	NA	37.3	Oral	NA	NA
487	12/2/18	TRUE	Female	86	TRUE	NA	NA	NA	NA	NA	NA	NA	NA	NA	NA	NA	NA	NA	NA	NA	37.3	Rectal	FALSE	NA
487	28/2/18	TRUE	Female	87	TRUE	NA	NA	NA	NA	NA	NA	NA	NA	NA	NA	NA	NA	NA	NA	NA	37.3	Oral	TRUE	FALSE
487	28/2/18	TRUE	Female	87	TRUE	NA	NA	NA	NA	NA	NA	NA	NA	NA	NA	NA	NA	NA	NA	NA	37.3	Rectal	TRUE	FALSE
488	31/12/17	TRUE	Male	76	FALSE	NA	NA	NA	NA	NA	NA	NA	NA	NA	NA	NA	NA	NA	NA	NA	NA	Oral	FALSE	NA
488	31/12/17	TRUE	Male	76	FALSE	NA	NA	NA	NA	NA	NA	NA	NA	NA	NA	NA	NA	NA	NA	NA	NA	Rectal	FALSE	NA
488	7/1/18	TRUE	Male	79	FALSE	NA	NA	NA	NA	NA	NA	NA	NA	NA	NA	NA	NA	NA	NA	NA	NA	Rectal	FALSE	NA
488	7/1/18	TRUE	Male	79	FALSE	NA	NA	NA	NA	NA	NA	NA	NA	NA	NA	NA	NA	NA	NA	NA	NA	Oral	FALSE	NA
488	2/2/18	TRUE	Male	86	FALSE	NA	NA	NA	NA	NA	NA	NA	NA	NA	NA	NA	NA	NA	NA	NA	NA	Oral	NA	NA
488	2/2/18	TRUE	Male	86	FALSE	NA	NA	NA	NA	NA	NA	NA	NA	NA	NA	NA	NA	NA	NA	NA	NA	Rectal	FALSE	NA
489	31/12/17	TRUE	Female	78	FALSE	NA	NA	NA	NA	NA	NA	NA	NA	NA	NA	NA	NA	NA	NA	NA	NA	Oral	FALSE	NA
489	31/12/17	TRUE	Female	78	FALSE	NA	NA	NA	NA	NA	NA	NA	NA	NA	NA	NA	NA	NA	NA	NA	NA	Rectal	FALSE	NA
490	31/12/17	TRUE	Male	77	FALSE	NA	NA	NA	NA	NA	NA	NA	NA	NA	NA	NA	NA	NA	NA	NA	36.6	Oral	FALSE	NA
490	31/12/17	TRUE	Male	77	FALSE	NA	NA	NA	NA	NA	NA	NA	NA	NA	NA	NA	NA	NA	NA	NA	36.6	Rectal	FALSE	NA
490	12/1/18	TRUE	Male	82	FALSE	NA	NA	NA	NA	NA	NA	NA	NA	NA	NA	NA	NA	NA	NA	NA	38	Rectal	TRUE	FALSE
490	12/1/18	TRUE	Male	82	FALSE	NA	NA	NA	NA	NA	NA	NA	NA	NA	NA	NA	NA	NA	NA	NA	38	Oral	TRUE	FALSE
490	28/1/18	TRUE	Male	90	FALSE	NA	NA	NA	NA	NA	NA	NA	NA	NA	NA	NA	NA	NA	NA	NA	37.9	Rectal	FALSE	NA
490	28/1/18	TRUE	Male	90	FALSE	NA	NA	NA	NA	NA	NA	NA	NA	NA	NA	NA	NA	NA	NA	NA	37.9	Oral	NA	NA
490	12/2/18	TRUE	Male	96	FALSE	NA	NA	NA	NA	NA	NA	NA	NA	NA	NA	NA	NA	NA	NA	NA	37.5	Rectal	TRUE	FALSE
490	12/2/18	TRUE	Male	96	FALSE	NA	NA	NA	NA	NA	NA	NA	NA	NA	NA	NA	NA	NA	NA	NA	37.5	Oral	NA	NA
491	31/12/17	TRUE	Male	79	TRUE	NA	NA	NA	NA	NA	NA	NA	NA	NA	NA	NA	NA	NA	NA	NA	NA	Oral	FALSE	NA
491	31/12/17	TRUE	Male	79	TRUE	NA	NA	NA	NA	NA	NA	NA	NA	NA	NA	NA	NA	NA	NA	NA	NA	Rectal	FALSE	NA
491	11/1/18	TRUE	Male	84	TRUE	NA	NA	NA	NA	NA	NA	NA	NA	NA	NA	NA	NA	NA	NA	NA	NA	Rectal	FALSE	NA
491	11/1/18	TRUE	Male	84	TRUE	NA	NA	NA	NA	NA	NA	NA	NA	NA	NA	NA	NA	NA	NA	NA	NA	Oral	FALSE	NA
492	31/12/17	TRUE	Female	78	FALSE	NA	NA	NA	NA	NA	NA	NA	NA	NA	NA	NA	NA	NA	NA	NA	NA	Oral	FALSE	NA
493	31/12/17	TRUE	Female	68	TRUE	NA	NA	NA	NA	NA	NA	NA	NA	NA	NA	NA	NA	NA	NA	NA	38.8	Rectal	FALSE	NA
493	31/12/17	TRUE	Female	68	TRUE	NA	NA	NA	NA	NA	NA	NA	NA	NA	NA	NA	NA	NA	NA	NA	38.8	Oral	FALSE	NA
493	15/1/18	TRUE	Female	73	TRUE	NA	NA	NA	NA	NA	NA	NA	NA	NA	NA	NA	NA	NA	NA	NA	38	Rectal	TRUE	FALSE
493	15/1/18	TRUE	Female	73	TRUE	NA	NA	NA	NA	NA	NA	NA	NA	NA	NA	NA	NA	NA	NA	NA	38	Oral	TRUE	FALSE
493	26/1/18	TRUE	Female	74	TRUE	NA	NA	NA	NA	NA	NA	NA	NA	NA	NA	NA	NA	NA	NA	NA	39.1	Rectal	FALSE	NA
493	26/1/18	TRUE	Female	74	TRUE	NA	NA	NA	NA	NA	NA	NA	NA	NA	NA	NA	NA	NA	NA	NA	39.1	Oral	NA	NA
493	13/2/18	TRUE	Female	75	TRUE	NA	NA	NA	NA	NA	NA	NA	NA	NA	NA	NA	NA	NA	NA	NA	38.9	Oral	TRUE	FALSE
493	13/2/18	TRUE	Female	75	TRUE	NA	NA	NA	NA	NA	NA	NA	NA	NA	NA	NA	NA	NA	NA	NA	38.9	Rectal	FALSE	NA
494	31/12/17	TRUE	Female	73	FALSE	NA	NA	NA	NA	NA	NA	NA	NA	NA	NA	NA	NA	NA	NA	NA	NA	Rectal	FALSE	NA
494	31/12/17	TRUE	Female	73	FALSE	NA	NA	NA	NA	NA	NA	NA	NA	NA	NA	NA	NA	NA	NA	NA	NA	Oral	FALSE	NA
494	23/1/18	TRUE	Female	80	FALSE	NA	NA	NA	NA	NA	NA	NA	NA	NA	NA	NA	NA	NA	NA	NA	NA	Oral	FALSE	NA
494	23/1/18	TRUE	Female	80	FALSE	NA	NA	NA	NA	NA	NA	NA	NA	NA	NA	NA	NA	NA	NA	NA	NA	Rectal	FALSE	NA
494	27/2/18	FALSE	Female	83	FALSE	NA	NA	NA	NA	NA	NA	NA	NA	NA	NA	NA	NA	NA	NA	NA	NA	Oral	TRUE	TRUE
494	27/2/18	FALSE	Female	83	FALSE	NA	NA	NA	NA	NA	NA	NA	NA	NA	NA	NA	NA	NA	NA	NA	NA	Rectal	TRUE	FALSE
495	31/12/17	TRUE	Male	79	TRUE	NA	NA	NA	NA	NA	NA	NA	NA	NA	NA	NA	NA	NA	NA	NA	NA	Oral	FALSE	NA
495	31/12/17	TRUE	Male	79	TRUE	NA	NA	NA	NA	NA	NA	NA	NA	NA	NA	NA	NA	NA	NA	NA	NA	Rectal	FALSE	NA
495	17/2/18	TRUE	Male	98	TRUE	NA	NA	NA	NA	NA	NA	NA	NA	NA	NA	NA	NA	NA	NA	NA	NA	Oral	NA	NA
495	17/2/18	TRUE	Male	98	TRUE	NA	NA	NA	NA	NA	NA	NA	NA	NA	NA	NA	NA	NA	NA	NA	NA	Rectal	TRUE	FALSE
496	31/12/17	TRUE	Female	76	FALSE	NA	NA	NA	NA	NA	NA	NA	NA	NA	NA	NA	NA	NA	NA	NA	38.2	Rectal	FALSE	NA
496	31/12/17	TRUE	Female	76	FALSE	NA	NA	NA	NA	NA	NA	NA	NA	NA	NA	NA	NA	NA	NA	NA	38.2	Oral	FALSE	NA
496	12/1/18	TRUE	Female	76	FALSE	NA	NA	NA	NA	NA	NA	NA	NA	NA	NA	NA	NA	NA	NA	NA	38.3	Oral	TRUE	FALSE
496	12/1/18	TRUE	Female	76	FALSE	NA	NA	NA	NA	NA	NA	NA	NA	NA	NA	NA	NA	NA	NA	NA	38.3	Rectal	FALSE	NA
496	3/2/18	TRUE	Female	86	FALSE	NA	NA	NA	NA	NA	NA	NA	NA	NA	NA	NA	NA	NA	NA	NA	37.6	Rectal	FALSE	NA
496	3/2/18	TRUE	Female	86	FALSE	NA	NA	NA	NA	NA	NA	NA	NA	NA	NA	NA	NA	NA	NA	NA	37.6	Oral	NA	NA
497	31/12/17	TRUE	Female	85	TRUE	NA	NA	NA	NA	NA	NA	NA	NA	NA	NA	NA	NA	NA	NA	NA	NA	Rectal	FALSE	NA
497	31/12/17	TRUE	Female	85	TRUE	NA	NA	NA	NA	NA	NA	NA	NA	NA	NA	NA	NA	NA	NA	NA	NA	Oral	FALSE	NA
497	2/1/18	TRUE	Female	81	TRUE	NA	NA	NA	NA	NA	NA	NA	NA	NA	NA	NA	NA	NA	NA	NA	NA	Rectal	TRUE	FALSE
497	2/1/18	TRUE	Female	81	TRUE	NA	NA	NA	NA	NA	NA	NA	NA	NA	NA	NA	NA	NA	NA	NA	NA	Oral	FALSE	NA
498	31/12/17	TRUE	Female	81	TRUE	NA	NA	NA	NA	NA	NA	NA	NA	NA	NA	NA	NA	NA	NA	NA	NA	Rectal	FALSE	NA
498	31/12/17	TRUE	Female	81	TRUE	NA	NA	NA	NA	NA	NA	NA	NA	NA	NA	NA	NA	NA	NA	NA	NA	Oral	FALSE	NA
499	31/12/17	TRUE	Female	78	TRUE	NA	NA	NA	NA	NA	NA	NA	NA	NA	NA	NA	NA	NA	NA	NA	38.5	Oral	FALSE	NA
499	31/12/17	TRUE	Female	78	TRUE	NA	NA	NA	NA	NA	NA	NA	NA	NA	NA	NA	NA	NA	NA	NA	38.5	Rectal	FALSE	NA
499	12/1/18	TRUE	Female	79	TRUE	NA	NA	NA	NA	NA	NA	NA	NA	NA	NA	NA	NA	NA	NA	NA	38.4	Rectal	FALSE	NA
499	12/1/18	TRUE	Female	79	TRUE	NA	NA	NA	NA	NA	NA	NA	NA	NA	NA	NA	NA	NA	NA	NA	38.4	Oral	NA	NA
499	29/1/18	TRUE	Female	86	TRUE	NA	NA	NA	NA	NA	NA	NA	NA	NA	NA	NA	NA	NA	NA	NA	37.7	Rectal	FALSE	NA
499	29/1/18	TRUE	Female	86	TRUE	NA	NA	NA	NA	NA	NA	NA	NA	NA	NA	NA	NA	NA	NA	NA	37.7	Oral	TRUE	FALSE
499	9/2/18	TRUE	Female	88	TRUE	NA	NA	NA	NA	NA	NA	NA	NA	NA	NA	NA	NA	NA	NA	NA	35.3	Oral	TRUE	TRUE
499	9/2/18	TRUE	Female	88	TRUE	NA	NA	NA	NA	NA	NA	NA	NA	NA	NA	NA	NA	NA	NA	NA	35.3	Rectal	TRUE	FALSE
499	24/2/18	TRUE	Female	92	TRUE	NA	NA	NA	NA	NA	NA	NA	NA	NA	NA	NA	NA	NA	NA	NA	37.3	Oral	TRUE	TRUE
499	24/2/18	TRUE	Female	92	TRUE	NA	NA	NA	NA	NA	NA	NA	NA	NA	NA	NA	NA	NA	NA	NA	37.3	Rectal	TRUE	TRUE
500	31/12/17	TRUE	Male	83	TRUE	NA	NA	NA	NA	NA	NA	NA	NA	NA	NA	NA	NA	NA	NA	NA	NA	Rectal	FALSE	NA
500	31/12/17	TRUE	Male	83	TRUE	NA	NA	NA	NA	NA	NA	NA	NA	NA	NA	NA	NA	NA	NA	NA	NA	Oral	FALSE	NA
501	31/12/17	TRUE	Male	75	FALSE	NA	NA	NA	NA	NA	NA	NA	NA	NA	NA	NA	NA	NA	NA	NA	NA	Oral	FALSE	NA
501	31/12/17	TRUE	Male	75	FALSE	NA	NA	NA	NA	NA	NA	NA	NA	NA	NA	NA	NA	NA	NA	NA	NA	Rectal	FALSE	NA
501	7/1/18	TRUE	Male	76	FALSE	NA	NA	NA	NA	NA	NA	NA	NA	NA	NA	NA	NA	NA	NA	NA	NA	Rectal	FALSE	NA
501	7/1/18	TRUE	Male	76	FALSE	NA	NA	NA	NA	NA	NA	NA	NA	NA	NA	NA	NA	NA	NA	NA	NA	Oral	FALSE	NA
502	31/12/17	TRUE	Male	72	FALSE	NA	NA	NA	NA	NA	NA	NA	NA	NA	NA	NA	NA	NA	NA	NA	37.8	Oral	FALSE	NA
502	31/12/17	TRUE	Male	72	FALSE	NA	NA	NA	NA	NA	NA	NA	NA	NA	NA	NA	NA	NA	NA	NA	37.8	Rectal	NA	NA
502	14/1/18	TRUE	Male	76	FALSE	NA	NA	NA	NA	NA	NA	NA	NA	NA	NA	NA	NA	NA	NA	NA	37.4	Rectal	FALSE	NA
502	14/1/18	TRUE	Male	76	FALSE	NA	NA	NA	NA	NA	NA	NA	NA	NA	NA	NA	NA	NA	NA	NA	37.4	Oral	FALSE	NA
502	28/1/18	TRUE	Male	82	FALSE	NA	NA	NA	NA	NA	NA	NA	NA	NA	NA	NA	NA	NA	NA	NA	36.2	Oral	NA	NA
502	28/1/18	TRUE	Male	82	FALSE	NA	NA	NA	NA	NA	NA	NA	NA	NA	NA	NA	NA	NA	NA	NA	36.2	Rectal	FALSE	NA
502	9/2/18	TRUE	Male	89	FALSE	NA	NA	NA	NA	NA	NA	NA	NA	NA	NA	NA	NA	NA	NA	NA	37.3	Rectal	NA	NA
502	9/2/18	TRUE	Male	89	FALSE	NA	NA	NA	NA	NA	NA	NA	NA	NA	NA	NA	NA	NA	NA	NA	37.3	Oral	NA	NA
503	31/12/17	TRUE	Male	80	TRUE	NA	NA	NA	NA	NA	NA	NA	NA	NA	NA	NA	NA	NA	NA	NA	NA	Rectal	FALSE	NA
503	31/12/17	TRUE	Male	80	TRUE	NA	NA	NA	NA	NA	NA	NA	NA	NA	NA	NA	NA	NA	NA	NA	NA	Oral	FALSE	NA
504	31/12/17	TRUE	Female	75	TRUE	NA	NA	NA	NA	NA	NA	NA	NA	NA	NA	NA	NA	NA	NA	NA	NA	Oral	FALSE	NA
504	31/12/17	TRUE	Female	75	TRUE	NA	NA	NA	NA	NA	NA	NA	NA	NA	NA	NA	NA	NA	NA	NA	NA	Rectal	FALSE	NA
505	31/12/17	TRUE	Male	80	FALSE	NA	NA	NA	NA	NA	NA	NA	NA	NA	NA	NA	NA	NA	NA	NA	38.7	Oral	FALSE	NA
505	31/12/17	TRUE	Male	80	FALSE	NA	NA	NA	NA	NA	NA	NA	NA	NA	NA	NA	NA	NA	NA	NA	38.7	Rectal	FALSE	NA
505	14/1/18	TRUE	Male	82	FALSE	NA	NA	NA	NA	NA	NA	NA	NA	NA	NA	NA	NA	NA	NA	NA	38.8	Oral	TRUE	FALSE
505	14/1/18	TRUE	Male	82	FALSE	NA	NA	NA	NA	NA	NA	NA	NA	NA	NA	NA	NA	NA	NA	NA	38.8	Rectal	NA	NA
505	29/1/18	TRUE	Male	91	FALSE	NA	NA	NA	NA	NA	NA	NA	NA	NA	NA	NA	NA	NA	NA	NA	38.3	Oral	NA	NA
505	29/1/18	TRUE	Male	91	FALSE	NA	NA	NA	NA	NA	NA	NA	NA	NA	NA	NA	NA	NA	NA	NA	38.3	Rectal	FALSE	NA
505	10/2/18	TRUE	Male	93	FALSE	NA	NA	NA	NA	NA	NA	NA	NA	NA	NA	NA	NA	NA	NA	NA	37.4	Rectal	TRUE	FALSE
505	10/2/18	TRUE	Male	93	FALSE	NA	NA	NA	NA	NA	NA	NA	NA	NA	NA	NA	NA	NA	NA	NA	37.4	Oral	FALSE	NA
506	31/12/17	TRUE	Male	80	TRUE	NA	NA	NA	NA	NA	NA	NA	NA	NA	NA	NA	NA	NA	NA	NA	NA	Rectal	FALSE	NA
506	31/12/17	TRUE	Male	80	TRUE	NA	NA	NA	NA	NA	NA	NA	NA	NA	NA	NA	NA	NA	NA	NA	NA	Oral	TRUE	FALSE
507	1/1/18	TRUE	Male	85	FALSE	NA	NA	NA	NA	NA	NA	NA	NA	NA	NA	NA	NA	NA	NA	NA	NA	Rectal	FALSE	NA
507	1/1/18	TRUE	Male	85	FALSE	NA	NA	NA	NA	NA	NA	NA	NA	NA	NA	NA	NA	NA	NA	NA	NA	Oral	TRUE	FALSE
507	16/1/18	TRUE	Male	88	FALSE	NA	NA	NA	NA	NA	NA	NA	NA	NA	NA	NA	NA	NA	NA	NA	NA	Oral	NA	NA
507	16/1/18	TRUE	Male	88	FALSE	NA	NA	NA	NA	NA	NA	NA	NA	NA	NA	NA	NA	NA	NA	NA	NA	Rectal	TRUE	TRUE
507	16/1/18	TRUE	Male	88	FALSE	NA	NA	NA	NA	NA	NA	NA	NA	NA	NA	NA	NA	NA	NA	NA	NA	Rectal	FALSE	NA
507	17/2/18	FALSE	Male	98	FALSE	NA	NA	NA	NA	NA	NA	NA	NA	NA	NA	NA	NA	NA	NA	NA	NA	Rectal	TRUE	FALSE
507	17/2/18	FALSE	Male	98	FALSE	NA	NA	NA	NA	NA	NA	NA	NA	NA	NA	NA	NA	NA	NA	NA	NA	Oral	TRUE	TRUE
507	17/2/18	FALSE	Male	98	FALSE	NA	NA	NA	NA	NA	NA	NA	NA	NA	NA	NA	NA	NA	NA	NA	NA	Oral	TRUE	FALSE
508	1/1/18	TRUE	Male	80	TRUE	NA	NA	NA	NA	NA	NA	NA	NA	NA	NA	NA	NA	NA	NA	NA	37.4	Oral	FALSE	NA
508	1/1/18	TRUE	Male	80	TRUE	NA	NA	NA	NA	NA	NA	NA	NA	NA	NA	NA	NA	NA	NA	NA	37.4	Rectal	TRUE	FALSE
508	15/1/18	TRUE	Male	85	TRUE	NA	NA	NA	NA	NA	NA	NA	NA	NA	NA	NA	NA	NA	NA	NA	37.6	Oral	NA	NA
508	15/1/18	TRUE	Male	85	TRUE	NA	NA	NA	NA	NA	NA	NA	NA	NA	NA	NA	NA	NA	NA	NA	37.6	Oral	FALSE	NA
508	1/2/18	TRUE	Male	93	TRUE	NA	NA	NA	NA	NA	NA	NA	NA	NA	NA	NA	NA	NA	NA	NA	38.3	Oral	NA	NA
508	1/2/18	TRUE	Male	93	TRUE	NA	NA	NA	NA	NA	NA	NA	NA	NA	NA	NA	NA	NA	NA	NA	38.3	Rectal	TRUE	FALSE
508	12/2/18	TRUE	Male	96	TRUE	NA	NA	NA	NA	NA	NA	NA	NA	NA	NA	NA	NA	NA	NA	NA	37.8	Rectal	NA	NA
508	12/2/18	TRUE	Male	96	TRUE	NA	NA	NA	NA	NA	NA	NA	NA	NA	NA	NA	NA	NA	NA	NA	37.8	Oral	NA	NA
508	23/2/18	TRUE	Male	97	TRUE	NA	NA	NA	NA	NA	NA	NA	NA	NA	NA	NA	NA	NA	NA	NA	37.7	Rectal	TRUE	TRUE
508	23/2/18	TRUE	Male	97	TRUE	NA	NA	NA	NA	NA	NA	NA	NA	NA	NA	NA	NA	NA	NA	NA	37.7	Oral	TRUE	TRUE
509	1/1/18	TRUE	Male	81	FALSE	NA	NA	NA	NA	NA	NA	NA	NA	NA	NA	NA	NA	NA	NA	NA	NA	Oral	TRUE	FALSE
509	1/1/18	TRUE	Male	81	FALSE	NA	NA	NA	NA	NA	NA	NA	NA	NA	NA	NA	NA	NA	NA	NA	NA	Rectal	FALSE	NA
509	22/1/18	TRUE	Male	86	FALSE	NA	NA	NA	NA	NA	NA	NA	NA	NA	NA	NA	NA	NA	NA	NA	NA	Oral	NA	NA
509	22/1/18	TRUE	Male	86	FALSE	NA	NA	NA	NA	NA	NA	NA	NA	NA	NA	NA	NA	NA	NA	NA	NA	Rectal	FALSE	NA
510	1/1/18	TRUE	Female	80	TRUE	NA	NA	NA	NA	NA	NA	NA	NA	NA	NA	NA	NA	NA	NA	NA	NA	Rectal	FALSE	NA
510	1/1/18	TRUE	Female	80	TRUE	NA	NA	NA	NA	NA	NA	NA	NA	NA	NA	NA	NA	NA	NA	NA	NA	Oral	FALSE	NA
511	1/1/18	TRUE	Male	78	FALSE	NA	NA	NA	NA	NA	NA	NA	NA	NA	NA	NA	NA	NA	NA	NA	37.8	Rectal	FALSE	NA
511	1/1/18	TRUE	Male	78	FALSE	NA	NA	NA	NA	NA	NA	NA	NA	NA	NA	NA	NA	NA	NA	NA	37.8	Oral	TRUE	FALSE
511	14/1/18	TRUE	Male	78	FALSE	NA	NA	NA	NA	NA	NA	NA	NA	NA	NA	NA	NA	NA	NA	NA	37.8	Oral	FALSE	NA
511	14/1/18	TRUE	Male	78	FALSE	NA	NA	NA	NA	NA	NA	NA	NA	NA	NA	NA	NA	NA	NA	NA	37.8	Rectal	FALSE	NA
511	26/1/18	TRUE	Male	82	FALSE	NA	NA	NA	NA	NA	NA	NA	NA	NA	NA	NA	NA	NA	NA	NA	38.2	Oral	NA	NA
511	26/1/18	TRUE	Male	82	FALSE	NA	NA	NA	NA	NA	NA	NA	NA	NA	NA	NA	NA	NA	NA	NA	38.2	Rectal	NA	NA
511	10/2/18	TRUE	Male	89	FALSE	NA	NA	NA	NA	NA	NA	NA	NA	NA	NA	NA	NA	NA	NA	NA	37.7	Rectal	NA	NA
511	10/2/18	TRUE	Male	89	FALSE	NA	NA	NA	NA	NA	NA	NA	NA	NA	NA	NA	NA	NA	NA	NA	37.7	Oral	TRUE	FALSE
511	23/2/18	TRUE	Male	92	FALSE	NA	NA	NA	NA	NA	NA	NA	NA	NA	NA	NA	NA	NA	NA	NA	37.4	Rectal	TRUE	TRUE
511	23/2/18	TRUE	Male	92	FALSE	NA	NA	NA	NA	NA	NA	NA	NA	NA	NA	NA	NA	NA	NA	NA	37.4	Oral	NA	NA
511	25/2/18	TRUE	Male	92	FALSE	NA	NA	NA	NA	NA	NA	NA	NA	NA	NA	NA	NA	NA	NA	NA	NA	Rectal	NA	NA
511	25/2/18	TRUE	Male	92	FALSE	NA	NA	NA	NA	NA	NA	NA	NA	NA	NA	NA	NA	NA	NA	NA	NA	Oral	NA	NA
512	1/1/18	TRUE	Female	73	TRUE	NA	NA	NA	NA	NA	NA	NA	NA	NA	NA	NA	NA	NA	NA	NA	NA	Rectal	FALSE	NA
512	1/1/18	TRUE	Female	73	TRUE	NA	NA	NA	NA	NA	NA	NA	NA	NA	NA	NA	NA	NA	NA	NA	NA	Oral	FALSE	NA
513	1/1/18	TRUE	Female	78	FALSE	NA	NA	NA	NA	NA	NA	NA	NA	NA	NA	NA	NA	NA	NA	NA	NA	Rectal	FALSE	NA
513	1/1/18	TRUE	Female	78	FALSE	NA	NA	NA	NA	NA	NA	NA	NA	NA	NA	NA	NA	NA	NA	NA	NA	Oral	FALSE	NA
514	1/1/18	TRUE	Male	77	TRUE	NA	NA	NA	NA	NA	NA	NA	NA	NA	NA	NA	NA	NA	NA	NA	37.4	Rectal	FALSE	NA
514	1/1/18	TRUE	Male	77	TRUE	NA	NA	NA	NA	NA	NA	NA	NA	NA	NA	NA	NA	NA	NA	NA	37.4	Oral	TRUE	FALSE
514	13/1/18	TRUE	Male	80	TRUE	NA	NA	NA	NA	NA	NA	NA	NA	NA	NA	NA	NA	NA	NA	NA	36.6	Rectal	FALSE	NA
514	13/1/18	TRUE	Male	80	TRUE	NA	NA	NA	NA	NA	NA	NA	NA	NA	NA	NA	NA	NA	NA	NA	36.6	Oral	FALSE	NA
514	26/1/18	TRUE	Male	82	TRUE	NA	NA	NA	NA	NA	NA	NA	NA	NA	NA	NA	NA	NA	NA	NA	37.4	Oral	NA	NA
514	26/1/18	TRUE	Male	82	TRUE	NA	NA	NA	NA	NA	NA	NA	NA	NA	NA	NA	NA	NA	NA	NA	37.4	Rectal	NA	NA
514	14/2/18	TRUE	Male	93	TRUE	NA	NA	NA	NA	NA	NA	NA	NA	NA	NA	NA	NA	NA	NA	NA	38.1	Rectal	TRUE	FALSE
514	14/2/18	TRUE	Male	93	TRUE	NA	NA	NA	NA	NA	NA	NA	NA	NA	NA	NA	NA	NA	NA	NA	38.1	Oral	NA	NA
515	1/1/18	TRUE	Male	81	FALSE	NA	NA	NA	NA	NA	NA	NA	NA	NA	NA	NA	NA	NA	NA	NA	NA	Rectal	FALSE	NA
515	1/1/18	TRUE	Male	81	FALSE	NA	NA	NA	NA	NA	NA	NA	NA	NA	NA	NA	NA	NA	NA	NA	NA	Oral	FALSE	NA
515	3/1/18	FALSE	Male	80	FALSE	NA	NA	NA	NA	NA	NA	NA	NA	NA	NA	NA	NA	NA	NA	NA	NA	NA	NA	NA
516	1/1/18	TRUE	Male	80	TRUE	NA	NA	NA	NA	NA	NA	NA	NA	NA	NA	NA	NA	NA	NA	NA	NA	Oral	TRUE	FALSE
516	1/1/18	TRUE	Male	80	TRUE	NA	NA	NA	NA	NA	NA	NA	NA	NA	NA	NA	NA	NA	NA	NA	NA	Rectal	TRUE	FALSE
517	1/1/18	TRUE	Female	81	TRUE	NA	NA	NA	NA	NA	NA	NA	NA	NA	NA	NA	NA	NA	NA	NA	38.3	Oral	FALSE	NA
517	1/1/18	TRUE	Female	81	TRUE	NA	NA	NA	NA	NA	NA	NA	NA	NA	NA	NA	NA	NA	NA	NA	38.3	Rectal	FALSE	NA
517	13/1/18	TRUE	Female	84	TRUE	NA	NA	NA	NA	NA	NA	NA	NA	NA	NA	NA	NA	NA	NA	NA	38	Rectal	FALSE	NA
517	13/1/18	TRUE	Female	84	TRUE	NA	NA	NA	NA	NA	NA	NA	NA	NA	NA	NA	NA	NA	NA	NA	38	Oral	NA	NA
[truncated: 757 more rows]
